# Supplementary material for: Sex-specific differences in brain activity dynamics of youth with a family history of substance use disorder
Source: Nat Ment Health. 2025 Nov 21;3(12):1493–511. doi: 10.1038/s44220-025-00523-2 (PMC12705459; doi:10.1038/s44220-025-00523-2)
Supplement: Supplementary file 3 — Statistical source data. [file 44220_2025_523_MOESM3_ESM.xlsx]

## Sheet: Figure 2a
Mean Global TE for 1611 subjects in ANCOVA
Sex	FH of SUD	Mean Global TE
'F'	'FH-'	0.000360438
'M'	'FH-'	0.000243292
'M'	'FH-'	0.000312939
'M'	'FH+'	0.000343412
'M'	'FH+'	0.000209747
'F'	'FH+'	0.000562581
'M'	'FH+'	0.000365039
'M'	'FH-'	0.000306643		Statistics:
'F'	'FH+'	0.0001556
'M'	'FH-'	0.000549011		Mean Global TE: Figure 1
'F'	'FH+'	0.00029922		Sex	FHSUD	N	Mean	SD	SEM	Median	Q1	Q3	IQR	Min	Max
'F'	'FH+'	0.000360973		'F'	'FH+'	238	0.000312654	0.00010286	6.67e-06	0.00030342	0.00024154	0.00038162	0.00014008	0.00011192	0.00058005
'F'	'FH-'	0.000361293		'F'	'FH-'	626	0.000299638	9.72e-05	3.88e-06	0.00028469	0.00022877	0.00036069	0.00013192	0.0001	0.00057237
'M'	'FH-'	0.000229065		'M'	'FH+'	198	0.000276312	9.94e-05	7.06e-06	0.000258416	0.0002037	0.00033819	0.00013449	9.37e-05	0.00057553
'F'	'FH+'	0.000411282		'M'	'FH-'	549	0.000285688	9.94e-05	4.24e-06	0.00027146	0.00021442	0.00034586	0.00013144	7.3e-05	0.00057876
'F'	'FH+'	0.00038973
'M'	'FH-'	0.00034993
'M'	'FH-'	0.000187367		Global TE ANCOVA Results
'M'	'FH+'	0.000324489		Variable	F-statistic	df(effect)	df (error)	p-value	p-value corrected	partial eta squared
'F'	'FH-'	0.000228756		Sex	25.93	1	1585	3.96341e-07	2.77438e-06	0.0160963
'M'	'FH+'	0.000479851		Age	0.456564	1	1585	0.499333	0.699066	0.00028797
'M'	'FH+'	0.000324675		FH of SUD	0.0493028	1	1585	0.824309	0.900144	3.11049e-05
'M'	'FH-'	0.000198508		Framewise Displacement	0.623949	1	1585	0.429702	0.668425	0.000393504
'F'	'FH-'	0.000179353		Model	24.9823	2	1585	2.07894e-11	2.91051e-10	0.03056
'F'	'FH-'	0.000309562		Household Income	0.328777	2	1585	0.719853	0.900144	0.000414688
'M'	'FH+'	0.000247835		Parent Education	1.60333	4	1585	0.170913	0.299098	0.00402995
'M'	'FH-'	0.000435507		Race/Ethnicity	0.139813	4	1585	0.967455	0.967455	0.000352717
'F'	'FH-'	0.000126729		Prenatal Substance Exposure	0.0429492	1	1585	0.835848	0.900144	2.70965e-05
'M'	'FH-'	0.000237545		Parent MH	6.05168	1	1585	0.0139991	0.0653292	0.00380357
'F'	'FH-'	0.000200203		Puberty	2.00914	2	1585	0.134445	0.26889	0.00252879
'M'	'FH-'	8.77514e-05		Sex x FH of SUD	4.00376	1	1585	0.0455692	0.127594	0.00251967
'M'	'FH+'	0.000226695		Income x FH of SUD	2.05316	2	1585	0.12867	0.26889	0.00258404
'M'	'FH+'	0.000251275		Sex x Puberty	3.16264	2	1585	0.042581	0.127594	0.00397485
'F'	'FH-'	0.000216603
'M'	'FH+'	0.000304406
'M'	'FH-'	0.000213407
'M'	'FH-'	0.000379178		T-tests: mean global TE
'F'	'FH-'	0.000454526		Contrast	T-test	p-value	N1	N2	Cohen's D	CI Lower	CI Upper
'F'	'FH-'	0.000328119		F-FH+ vs. F-FH-	1.7305	0.083899	238	626	0.13178	-1.7467e-06	2.7779e-05
'M'	'FH-'	0.000426587		M-FH+ vs. M-FH-	-1.1377	0.2556	198	549	-0.094315	-2.5553e-05	6.8018e-06
'M'	'FH+'	0.000114506		F vs. M	4.288	1.8941e-05	1001	885	0.19785	1.0708e-05	2.8759e-05
'M'	'FH-'	0.000312583		Parent MH vs. no Parent MH	3.0368	0.0024239	984	902	0.13999	4.957e-06	2.3035e-05
'M'	'FH+'	9.36647e-05
'M'	'FH-'	0.000209841
'F'	'FH-'	0.000292859
'F'	'FH-'	0.000213124
'M'	'FH-'	0.000373324
'F'	'FH-'	0.00016671
'F'	'FH-'	0.000408983
'F'	'FH+'	0.000294819
'M'	'FH-'	0.00016895
'F'	'FH-'	0.000387636
'F'	'FH-'	0.000299098
'M'	'FH-'	0.000147689
'M'	'FH-'	0.000260471
'F'	'FH-'	0.000180998
'M'	'FH+'	0.000166842
'M'	'FH-'	0.000228987
'F'	'FH+'	0.000334385
'M'	'FH-'	0.000318236
'F'	'FH-'	0.000138849
'F'	'FH-'	0.000265867
'M'	'FH-'	0.000216785
'M'	'FH-'	0.000219879
'F'	'FH-'	0.000312011
'M'	'FH-'	0.000447425
'F'	'FH-'	0.000276782
'M'	'FH-'	0.000322924
'F'	'FH-'	0.000292686
'F'	'FH-'	0.000294436
'M'	'FH-'	0.000360205
'M'	'FH-'	0.000240371
'M'	'FH-'	0.00048999
'M'	'FH-'	0.000276003
'F'	'FH-'	0.000217638
'M'	'FH-'	0.000167337
'M'	'FH-'	0.000438927
'M'	'FH-'	0.000226988
'M'	'FH-'	0.000303657
'M'	'FH-'	0.000423244
'M'	'FH-'	0.000344191
'M'	'FH-'	0.00045958
'F'	'FH-'	0.000342421
'F'	'FH-'	0.000177705
'F'	'FH+'	0.000201425
'M'	'FH-'	0.000244746
'M'	'FH-'	0.000309774
'F'	'FH-'	0.000267218
'M'	'FH-'	0.000310397
'M'	'FH+'	0.000255824
'F'	'FH+'	0.000337873
'F'	'FH-'	0.00020398
'M'	'FH-'	0.000118248
'M'	'FH-'	0.000134727
'F'	'FH+'	0.00012705
'M'	'FH-'	0.000270276
'F'	'FH+'	0.000291872
'F'	'FH+'	0.000284083
'M'	'FH+'	0.00014279
'F'	'FH+'	0.000433132
'M'	'FH-'	0.000326743
'F'	'FH-'	0.000520045
'F'	'FH-'	0.000459842
'F'	'FH+'	0.0002049
'F'	'FH-'	0.000244434
'F'	'FH-'	0.000247542
'M'	'FH+'	0.000154306
'M'	'FH-'	0.000373952
'F'	'FH-'	0.000388176
'M'	'FH-'	0.000146228
'F'	'FH-'	0.000324
'F'	'FH+'	0.000288133
'F'	'FH-'	0.000303115
'M'	'FH+'	0.000268088
'F'	'FH+'	0.00026283
'F'	'FH+'	0.000209682
'F'	'FH-'	0.000344997
'F'	'FH+'	0.000140969
'F'	'FH-'	0.000364281
'M'	'FH-'	0.000308609
'F'	'FH-'	0.000128503
'F'	'FH-'	0.000153385
'M'	'FH+'	0.000403273
'F'	'FH-'	0.000280103
'F'	'FH-'	0.000202032
'M'	'FH+'	0.00043046
'M'	'FH+'	0.000257719
'M'	'FH-'	0.000301966
'F'	'FH-'	0.000237371
'M'	'FH+'	0.000298667
'F'	'FH-'	0.000307464
'F'	'FH-'	0.000305064
'M'	'FH+'	0.000181067
'F'	'FH-'	0.000401743
'M'	'FH-'	0.000177249
'M'	'FH-'	0.000341417
'M'	'FH-'	0.000226327
'F'	'FH+'	0.000271185
'F'	'FH-'	0.000299572
'M'	'FH+'	0.000170888
'F'	'FH-'	0.000402849
'M'	'FH+'	0.000187977
'M'	'FH+'	0.00021209
'F'	'FH-'	0.000288237
'F'	'FH-'	0.000320156
'M'	'FH-'	0.000556164
'M'	'FH-'	0.000180039
'F'	'FH-'	0.000493677
'M'	'FH+'	0.000269035
'F'	'FH-'	0.00032992
'M'	'FH-'	0.000178238
'M'	'FH-'	0.000175257
'M'	'FH-'	0.00025995
'M'	'FH+'	0.000293054
'F'	'FH-'	0.00045866
'M'	'FH-'	0.00051098
'M'	'FH-'	0.000169646
'F'	'FH+'	0.000276793
'M'	'FH-'	0.000223779
'F'	'FH-'	0.000301181
'F'	'FH-'	0.000286729
'M'	'FH+'	0.000461935
'F'	'FH+'	0.000402985
'M'	'FH+'	0.000261931
'F'	'FH-'	0.000178167
'M'	'FH-'	0.000269963
'M'	'FH-'	0.000271947
'M'	'FH-'	0.000466867
'M'	'FH+'	0.000362183
'F'	'FH-'	0.00021095
'F'	'FH-'	0.000305524
'M'	'FH+'	0.000401727
'F'	'FH-'	0.000239548
'M'	'FH-'	0.000237131
'M'	'FH-'	0.000382319
'M'	'FH-'	0.000214252
'M'	'FH-'	0.000406354
'M'	'FH+'	0.000243385
'M'	'FH+'	0.000237016
'F'	'FH-'	0.000260664
'M'	'FH-'	0.000387878
'M'	'FH-'	0.000186806
'M'	'FH+'	0.000357333
'M'	'FH-'	0.000286701
'M'	'FH-'	0.00028701
'F'	'FH-'	0.000196509
'F'	'FH-'	0.000162189
'F'	'FH-'	0.000265462
'F'	'FH-'	0.000239696
'M'	'FH+'	0.000229552
'F'	'FH-'	0.000198319
'M'	'FH-'	0.000340748
'M'	'FH-'	0.000434354
'F'	'FH-'	0.000168217
'F'	'FH+'	0.000166532
'F'	'FH+'	0.000120808
'F'	'FH+'	0.000220261
'F'	'FH-'	0.000148715
'M'	'FH+'	0.000298939
'F'	'FH-'	0.00030185
'M'	'FH-'	0.000190552
'F'	'FH-'	0.000310647
'M'	'FH-'	0.000279753
'M'	'FH+'	0.000334569
'M'	'FH+'	0.00052238
'F'	'FH-'	0.000268739
'F'	'FH-'	0.000457347
'M'	'FH-'	0.000373292
'F'	'FH-'	0.000471543
'F'	'FH+'	0.000391525
'F'	'FH-'	0.000380582
'M'	'FH-'	0.000133274
'M'	'FH-'	0.000332138
'F'	'FH+'	0.000218936
'F'	'FH-'	0.000298878
'F'	'FH+'	0.00035369
'M'	'FH-'	0.000245812
'M'	'FH-'	0.000265435
'F'	'FH+'	0.000521434
'F'	'FH-'	0.000259845
'F'	'FH+'	0.000413058
'F'	'FH-'	0.000400158
'F'	'FH+'	0.000219216
'M'	'FH+'	0.00044867
'F'	'FH-'	0.000269349
'F'	'FH-'	0.000269713
'M'	'FH-'	0.000456056
'M'	'FH+'	0.000219044
'F'	'FH-'	0.00028019
'M'	'FH-'	0.000275074
'F'	'FH-'	0.000381253
'F'	'FH-'	0.000311303
'F'	'FH-'	0.00036495
'M'	'FH-'	0.000334589
'M'	'FH+'	0.000187112
'M'	'FH-'	0.000243062
'F'	'FH-'	0.000263824
'F'	'FH-'	0.000265455
'M'	'FH-'	0.000349273
'M'	'FH-'	0.00022011
'F'	'FH-'	0.000409031
'M'	'FH-'	0.000188242
'M'	'FH-'	0.000230443
'F'	'FH-'	0.000446258
'M'	'FH+'	0.000158492
'F'	'FH-'	0.000389308
'F'	'FH-'	0.000169149
'F'	'FH-'	0.000381002
'F'	'FH+'	0.000358859
'M'	'FH-'	0.000530126
'F'	'FH-'	0.000296504
'M'	'FH-'	0.00021438
'F'	'FH-'	0.00045646
'M'	'FH+'	0.000274803
'M'	'FH-'	0.000250942
'M'	'FH-'	0.000364219
'F'	'FH-'	0.00051319
'F'	'FH-'	0.00012527
'F'	'FH+'	0.000250339
'F'	'FH-'	0.000395678
'M'	'FH-'	0.000267033
'F'	'FH+'	0.00041209
'F'	'FH-'	0.000254216
'M'	'FH+'	0.000191986
'M'	'FH+'	0.000205926
'F'	'FH-'	0.000240162
'M'	'FH-'	0.000266417
'F'	'FH-'	0.000257988
'F'	'FH-'	0.000344631
'F'	'FH+'	0.000403445
'M'	'FH-'	0.000272041
'M'	'FH-'	0.00042799
'M'	'FH+'	0.000281832
'M'	'FH-'	0.000135562
'F'	'FH+'	0.000372075
'M'	'FH+'	0.000113243
'M'	'FH-'	0.000499239
'F'	'FH+'	0.000235979
'F'	'FH+'	0.000333094
'F'	'FH-'	0.000337335
'M'	'FH-'	0.000140882
'M'	'FH-'	0.000251821
'F'	'FH-'	0.000370956
'F'	'FH-'	0.000218026
'F'	'FH-'	0.00042463
'M'	'FH-'	0.000309411
'F'	'FH+'	0.00024189
'F'	'FH+'	0.000191448
'F'	'FH+'	0.000312001
'F'	'FH+'	0.000172549
'M'	'FH+'	0.00028835
'M'	'FH+'	0.000386226
'F'	'FH-'	0.000399345
'F'	'FH+'	0.000264015
'F'	'FH-'	0.00031529
'M'	'FH-'	0.000409371
'F'	'FH+'	0.000355149
'F'	'FH+'	0.000407775
'M'	'FH-'	0.000268431
'M'	'FH-'	0.000358367
'M'	'FH+'	0.0002971
'F'	'FH-'	0.000320593
'F'	'FH-'	0.0003932
'F'	'FH-'	0.000288717
'F'	'FH-'	0.000278954
'M'	'FH-'	0.000251127
'M'	'FH-'	0.000265382
'M'	'FH-'	0.000243497
'F'	'FH-'	0.000146272
'F'	'FH-'	0.000201764
'F'	'FH+'	0.000274785
'F'	'FH-'	0.000216917
'M'	'FH+'	0.000275604
'F'	'FH-'	0.000304255
'M'	'FH+'	0.00027091
'F'	'FH+'	0.000276713
'F'	'FH-'	0.000197642
'F'	'FH-'	0.000264566
'M'	'FH-'	0.000276239
'M'	'FH-'	0.000182321
'F'	'FH-'	0.00019325
'F'	'FH-'	0.000243919
'M'	'FH-'	0.000533603
'M'	'FH-'	0.000328482
'M'	'FH-'	0.000321214
'M'	'FH-'	0.000303482
'F'	'FH-'	0.000274844
'F'	'FH-'	0.00037092
'M'	'FH+'	0.0001551
'M'	'FH+'	0.000353874
'M'	'FH-'	0.000297239
'M'	'FH-'	0.00023021
'F'	'FH-'	0.000292937
'M'	'FH-'	0.000548967
'M'	'FH-'	0.000181396
'F'	'FH-'	0.000177773
'M'	'FH-'	0.000247318
'F'	'FH-'	0.00029521
'F'	'FH-'	0.000207549
'M'	'FH-'	0.000387746
'F'	'FH-'	0.000385874
'M'	'FH-'	0.000259071
'M'	'FH-'	0.000222656
'F'	'FH-'	0.000290491
'M'	'FH+'	0.000343981
'M'	'FH-'	0.000293026
'M'	'FH-'	0.000231848
'M'	'FH-'	0.000178098
'M'	'FH+'	0.000245425
'F'	'FH-'	0.00017417
'M'	'FH-'	0.000267447
'F'	'FH-'	0.000243471
'M'	'FH+'	0.000172388
'F'	'FH-'	0.000225154
'M'	'FH-'	0.000171804
'F'	'FH-'	0.000381533
'M'	'FH-'	0.000222604
'M'	'FH-'	0.000120532
'M'	'FH-'	0.000359846
'F'	'FH+'	0.000218896
'M'	'FH+'	0.0003056
'M'	'FH+'	0.000323167
'F'	'FH+'	0.000442753
'F'	'FH-'	0.000239738
'M'	'FH-'	0.000477432
'F'	'FH-'	0.000233596
'M'	'FH-'	0.000150422
'M'	'FH-'	0.000385934
'F'	'FH-'	0.000572367
'F'	'FH-'	0.000214083
'M'	'FH-'	0.000520319
'M'	'FH-'	0.000170915
'F'	'FH-'	0.000303655
'M'	'FH-'	0.000125951
'M'	'FH-'	0.000189393
'F'	'FH-'	0.000391579
'F'	'FH+'	0.000273849
'F'	'FH-'	0.000118288
'F'	'FH-'	0.000195697
'M'	'FH-'	0.000319152
'M'	'FH-'	0.000189053
'F'	'FH-'	0.000392027
'F'	'FH+'	0.000537922
'M'	'FH-'	0.000177631
'M'	'FH-'	0.000232724
'F'	'FH-'	0.000420738
'F'	'FH-'	0.000279818
'M'	'FH-'	0.000322029
'F'	'FH-'	0.000513361
'F'	'FH-'	0.000372283
'F'	'FH-'	0.000487606
'F'	'FH-'	0.000515671
'F'	'FH-'	0.000194278
'F'	'FH+'	0.000375853
'M'	'FH-'	0.000249159
'F'	'FH-'	0.000187985
'M'	'FH-'	0.000296626
'F'	'FH-'	0.000204733
'F'	'FH+'	0.000245332
'M'	'FH-'	0.000461097
'F'	'FH-'	0.000220312
'M'	'FH+'	0.000238886
'F'	'FH-'	0.00017127
'F'	'FH-'	0.000393242
'M'	'FH-'	0.00036068
'M'	'FH-'	0.000234888
'M'	'FH-'	0.000164155
'F'	'FH-'	0.000172583
'M'	'FH-'	0.000244767
'F'	'FH-'	0.000391221
'F'	'FH+'	0.000251647
'M'	'FH-'	0.000375296
'F'	'FH+'	0.000381181
'F'	'FH-'	0.00030561
'F'	'FH-'	0.000218389
'M'	'FH-'	0.000293477
'M'	'FH-'	0.000389133
'F'	'FH-'	0.000305419
'M'	'FH-'	0.000383286
'F'	'FH+'	0.000111922
'F'	'FH-'	0.000231394
'M'	'FH-'	0.000249955
'F'	'FH-'	0.000268721
'F'	'FH-'	0.000480191
'F'	'FH+'	0.00035378
'F'	'FH-'	0.00026103
'M'	'FH-'	0.000425238
'F'	'FH-'	0.00034809
'F'	'FH-'	0.00026201
'M'	'FH-'	0.000237206
'M'	'FH-'	0.00039914
'F'	'FH-'	0.000222191
'F'	'FH-'	0.000164794
'F'	'FH+'	0.000203562
'F'	'FH-'	0.000355218
'F'	'FH-'	0.000241255
'F'	'FH-'	0.000553294
'F'	'FH-'	0.000383135
'M'	'FH-'	0.000350026
'F'	'FH-'	0.000297534
'F'	'FH-'	0.000193802
'F'	'FH+'	0.00028243
'M'	'FH-'	0.000236859
'F'	'FH+'	0.00032905
'M'	'FH-'	0.000272751
'F'	'FH-'	0.000174248
'F'	'FH-'	0.000282475
'F'	'FH-'	0.00028759
'M'	'FH+'	0.000200181
'F'	'FH-'	0.000422549
'F'	'FH-'	0.000414699
'F'	'FH-'	0.000448633
'M'	'FH-'	0.00019326
'M'	'FH+'	0.00017034
'M'	'FH-'	0.000204054
'F'	'FH+'	0.000267471
'M'	'FH-'	0.000484218
'F'	'FH-'	0.00055379
'F'	'FH+'	0.000166501
'M'	'FH+'	0.000150299
'F'	'FH-'	0.00034543
'M'	'FH-'	0.000250397
'F'	'FH-'	0.000281111
'M'	'FH-'	0.000250572
'M'	'FH-'	0.000322576
'F'	'FH-'	0.000199787
'M'	'FH-'	0.000358084
'M'	'FH+'	0.00020087
'F'	'FH-'	0.000363039
'F'	'FH-'	0.000331402
'F'	'FH+'	0.000191085
'M'	'FH+'	0.000218383
'F'	'FH-'	0.000170072
'F'	'FH-'	0.000310115
'F'	'FH-'	0.000244371
'F'	'FH-'	0.000539393
'F'	'FH-'	0.000213369
'F'	'FH-'	0.000238448
'M'	'FH+'	0.000265787
'F'	'FH+'	0.00013554
'F'	'FH-'	0.000291427
'F'	'FH+'	0.000467092
'F'	'FH-'	0.000404234
'F'	'FH-'	0.000225379
'F'	'FH+'	0.000366298
'F'	'FH-'	0.000479053
'F'	'FH+'	0.000463648
'F'	'FH-'	0.000311266
'M'	'FH+'	0.000558956
'F'	'FH-'	0.000428951
'M'	'FH-'	0.000189617
'M'	'FH-'	0.000428512
'M'	'FH-'	0.000200009
'F'	'FH-'	0.000314461
'F'	'FH+'	0.000314652
'F'	'FH+'	0.000212479
'F'	'FH-'	0.000259576
'F'	'FH-'	0.000426881
'M'	'FH-'	0.000320984
'F'	'FH-'	0.00025594
'M'	'FH+'	0.000223385
'M'	'FH-'	0.000277186
'F'	'FH-'	0.000312694
'M'	'FH-'	0.000251109
'F'	'FH+'	0.000231999
'F'	'FH+'	0.000247514
'M'	'FH-'	0.000251345
'F'	'FH+'	0.000402832
'F'	'FH+'	0.000258026
'F'	'FH-'	0.000294953
'M'	'FH-'	0.00035433
'F'	'FH+'	0.000458116
'M'	'FH+'	0.000348964
'M'	'FH+'	0.000369023
'F'	'FH-'	0.000446843
'F'	'FH-'	0.000449978
'F'	'FH-'	0.000223362
'F'	'FH-'	0.000217021
'M'	'FH+'	0.000165236
'F'	'FH-'	0.000191065
'M'	'FH-'	0.000229097
'F'	'FH-'	0.000217628
'F'	'FH-'	0.000360186
'M'	'FH-'	0.000193
'F'	'FH+'	0.000285129
'F'	'FH+'	0.000334163
'F'	'FH+'	0.000264549
'M'	'FH-'	0.000131441
'F'	'FH-'	0.000174535
'M'	'FH-'	0.000196186
'M'	'FH+'	0.000334619
'M'	'FH-'	0.000513503
'F'	'FH-'	0.000264269
'F'	'FH-'	0.000213357
'M'	'FH+'	0.00032528
'F'	'FH-'	0.000173836
'M'	'FH-'	0.000133537
'F'	'FH-'	0.000237127
'F'	'FH+'	0.000356568
'F'	'FH-'	0.000239307
'F'	'FH+'	0.000117518
'M'	'FH-'	0.000341815
'F'	'FH-'	0.000296293
'F'	'FH-'	0.000248195
'M'	'FH-'	0.000357657
'F'	'FH-'	0.000399256
'M'	'FH-'	0.00011733
'M'	'FH-'	0.000192508
'F'	'FH-'	0.000380371
'M'	'FH-'	0.000241861
'M'	'FH+'	0.000512327
'F'	'FH+'	0.000458806
'M'	'FH-'	0.000437804
'F'	'FH-'	0.000155065
'F'	'FH+'	0.000359557
'F'	'FH+'	0.000306788
'M'	'FH-'	0.000205729
'M'	'FH-'	0.000311157
'F'	'FH-'	0.000223104
'M'	'FH-'	0.000148585
'F'	'FH-'	0.00034351
'M'	'FH-'	0.000253225
'F'	'FH-'	0.000335607
'M'	'FH-'	0.00042683
'F'	'FH-'	0.000412061
'M'	'FH-'	0.000237402
'F'	'FH-'	0.000156558
'M'	'FH-'	0.000198694
'F'	'FH-'	0.00045184
'F'	'FH-'	0.000410283
'M'	'FH+'	0.000423236
'F'	'FH+'	0.000247235
'F'	'FH-'	0.000321525
'F'	'FH-'	0.000310666
'F'	'FH-'	0.000486026
'F'	'FH-'	0.000228945
'F'	'FH+'	0.000325185
'F'	'FH+'	0.000378071
'F'	'FH-'	0.00023536
'M'	'FH-'	0.000181581
'F'	'FH-'	0.000180922
'F'	'FH-'	0.000457877
'F'	'FH-'	0.000330278
'M'	'FH+'	0.000222653
'M'	'FH+'	0.000269717
'F'	'FH-'	0.0002516
'F'	'FH-'	0.000236213
'F'	'FH-'	0.000520285
'F'	'FH-'	0.000429899
'F'	'FH-'	0.000173012
'F'	'FH+'	0.000232353
'F'	'FH-'	0.000254942
'M'	'FH-'	0.00027242
'F'	'FH-'	0.000259789
'F'	'FH-'	0.000246148
'M'	'FH-'	0.000205857
'F'	'FH-'	0.000197757
'F'	'FH-'	0.000211711
'F'	'FH-'	0.000214907
'M'	'FH-'	0.000292219
'F'	'FH-'	0.000479383
'F'	'FH-'	0.000460345
'M'	'FH-'	0.0001675
'M'	'FH+'	0.000314184
'M'	'FH-'	0.000537192
'M'	'FH+'	0.000333776
'M'	'FH-'	0.000289425
'M'	'FH-'	0.000573018
'F'	'FH+'	0.000307892
'F'	'FH+'	0.000336973
'M'	'FH-'	0.000187265
'F'	'FH-'	0.00030058
'M'	'FH-'	0.000256926
'F'	'FH+'	0.000485048
'M'	'FH-'	0.000425202
'F'	'FH-'	0.000228774
'M'	'FH-'	0.000225569
'F'	'FH-'	0.000247655
'M'	'FH-'	0.000281065
'M'	'FH-'	0.000292117
'M'	'FH-'	0.000417308
'M'	'FH-'	0.000309886
'F'	'FH+'	0.000306819
'M'	'FH-'	0.000363805
'F'	'FH-'	0.000563934
'M'	'FH+'	0.000389432
'M'	'FH+'	0.000337943
'M'	'FH-'	0.000300939
'F'	'FH-'	0.00020154
'M'	'FH+'	0.000197071
'F'	'FH+'	0.000287625
'M'	'FH-'	0.000228513
'F'	'FH+'	0.00044129
'F'	'FH-'	0.000201336
'M'	'FH-'	0.00026444
'F'	'FH+'	0.000304104
'M'	'FH-'	0.000323191
'F'	'FH-'	0.000321416
'M'	'FH+'	0.000180422
'F'	'FH+'	0.000328973
'F'	'FH-'	0.000448506
'M'	'FH-'	0.000264425
'M'	'FH+'	0.000207866
'F'	'FH-'	0.000479158
'F'	'FH+'	0.000136778
'F'	'FH+'	0.000359624
'M'	'FH+'	0.000188899
'M'	'FH-'	0.000395144
'M'	'FH-'	0.000271745
'F'	'FH-'	0.000276731
'M'	'FH-'	0.000136155
'M'	'FH-'	0.000469623
'M'	'FH-'	0.000212446
'M'	'FH-'	0.000346477
'F'	'FH+'	0.00053285
'M'	'FH+'	0.000243503
'M'	'FH-'	0.00038375
'F'	'FH-'	0.000360941
'M'	'FH+'	0.000103577
'M'	'FH+'	0.000187971
'F'	'FH-'	0.000383485
'F'	'FH-'	0.000309867
'M'	'FH+'	0.000260111
'F'	'FH+'	0.000264632
'F'	'FH+'	0.000297206
'F'	'FH+'	0.000353351
'M'	'FH-'	0.000282696
'M'	'FH+'	0.000379358
'M'	'FH-'	0.000287502
'F'	'FH-'	0.000301368
'M'	'FH-'	0.000269815
'M'	'FH-'	0.000285872
'F'	'FH+'	0.000389906
'F'	'FH-'	0.000466731
'F'	'FH-'	0.00052639
'M'	'FH-'	0.000304831
'F'	'FH-'	0.000289885
'F'	'FH+'	0.000140544
'F'	'FH-'	0.000442802
'M'	'FH-'	0.000476328
'M'	'FH-'	0.000312411
'F'	'FH-'	0.000277194
'M'	'FH-'	0.000183965
'F'	'FH-'	0.000224833
'F'	'FH-'	0.000159983
'M'	'FH-'	0.00028306
'M'	'FH-'	0.000173282
'M'	'FH-'	0.000121105
'M'	'FH-'	0.000314631
'F'	'FH-'	0.000255098
'M'	'FH-'	0.000212944
'F'	'FH-'	0.000142005
'M'	'FH-'	0.000463243
'M'	'FH-'	0.000377986
'F'	'FH-'	0.000318832
'F'	'FH+'	0.000211454
'M'	'FH-'	0.000148574
'F'	'FH-'	0.000248282
'M'	'FH-'	0.000296372
'F'	'FH-'	0.000259603
'M'	'FH+'	0.000380739
'F'	'FH-'	0.000305549
'M'	'FH-'	0.000417653
'F'	'FH-'	0.000243438
'F'	'FH-'	0.000213916
'F'	'FH+'	0.000177407
'M'	'FH+'	0.000407274
'M'	'FH-'	0.000255594
'M'	'FH-'	0.000122078
'F'	'FH-'	0.000325531
'F'	'FH+'	0.000293378
'F'	'FH-'	0.000356723
'F'	'FH-'	0.00032399
'M'	'FH+'	0.000357137
'F'	'FH-'	0.000119695
'M'	'FH+'	0.000365038
'M'	'FH-'	0.000173708
'F'	'FH-'	0.000355422
'M'	'FH-'	0.000238683
'F'	'FH+'	0.00038162
'M'	'FH-'	0.000243816
'M'	'FH+'	0.000210242
'F'	'FH-'	0.000189032
'F'	'FH-'	0.000270435
'F'	'FH-'	0.000368054
'F'	'FH-'	0.000359719
'F'	'FH-'	0.000379101
'F'	'FH+'	0.000335353
'M'	'FH+'	0.000217607
'M'	'FH-'	0.000377419
'M'	'FH-'	0.000288892
'F'	'FH-'	0.000264069
'F'	'FH-'	0.000311184
'F'	'FH+'	0.000188473
'F'	'FH-'	0.00026636
'M'	'FH-'	0.000360351
'F'	'FH+'	0.000260841
'F'	'FH-'	0.000304998
'M'	'FH-'	0.000254682
'M'	'FH+'	0.000145323
'M'	'FH+'	0.000217072
'F'	'FH-'	0.000174897
'F'	'FH+'	0.000281858
'F'	'FH+'	0.000375933
'M'	'FH-'	0.000314045
'F'	'FH-'	0.000284676
'F'	'FH-'	0.000119191
'M'	'FH+'	0.000429068
'F'	'FH-'	0.000249895
'M'	'FH+'	0.000217044
'F'	'FH+'	0.00031603
'M'	'FH-'	0.000224326
'M'	'FH+'	0.000162754
'M'	'FH-'	0.000342302
'F'	'FH-'	0.000273831
'F'	'FH+'	0.000269252
'F'	'FH-'	0.000341782
'F'	'FH+'	0.000458235
'F'	'FH-'	0.000227766
'M'	'FH-'	0.000155115
'M'	'FH+'	0.000258982
'F'	'FH-'	0.000381585
'M'	'FH-'	0.000260102
'M'	'FH+'	0.000188601
'M'	'FH-'	0.000270742
'M'	'FH-'	0.000417578
'F'	'FH-'	0.00027002
'M'	'FH-'	0.000337662
'M'	'FH-'	0.000416881
'M'	'FH-'	0.000350328
'F'	'FH-'	0.000156778
'F'	'FH-'	0.000295692
'F'	'FH-'	0.000372294
'M'	'FH-'	0.000283274
'F'	'FH-'	0.000316823
'F'	'FH+'	0.000239487
'F'	'FH-'	0.000167963
'F'	'FH-'	0.000481575
'M'	'FH-'	0.000254334
'F'	'FH-'	0.000345042
'F'	'FH+'	0.000158438
'M'	'FH-'	0.000342818
'M'	'FH-'	0.000212765
'F'	'FH+'	0.000172426
'F'	'FH-'	0.000348587
'F'	'FH-'	0.00013111
'F'	'FH-'	0.000516514
'M'	'FH-'	0.000318377
'M'	'FH-'	0.000192254
'F'	'FH+'	0.000505069
'F'	'FH+'	0.000399493
'F'	'FH-'	0.000311034
'M'	'FH-'	0.000264874
'M'	'FH-'	0.000357806
'M'	'FH-'	0.000226745
'M'	'FH-'	0.000321357
'M'	'FH-'	0.000390057
'F'	'FH+'	0.000562358
'F'	'FH-'	0.000336123
'F'	'FH+'	0.000162668
'M'	'FH+'	0.000235475
'M'	'FH+'	0.000232685
'M'	'FH-'	0.000494717
'F'	'FH-'	0.000274182
'M'	'FH-'	0.000345653
'F'	'FH-'	0.000286664
'M'	'FH-'	0.000139294
'M'	'FH-'	0.000244908
'F'	'FH-'	0.000209541
'M'	'FH-'	0.000245753
'M'	'FH-'	0.000245544
'M'	'FH-'	0.000322074
'M'	'FH-'	0.00040717
'F'	'FH-'	0.000165123
'M'	'FH+'	0.000383533
'F'	'FH-'	0.000179031
'M'	'FH+'	0.000223538
'M'	'FH+'	0.00020086
'M'	'FH+'	0.000280791
'M'	'FH-'	0.000273413
'F'	'FH-'	0.000277382
'M'	'FH+'	0.000389637
'F'	'FH-'	0.000341017
'F'	'FH+'	0.000207575
'F'	'FH+'	0.000305985
'M'	'FH-'	0.000189741
'M'	'FH-'	0.000146311
'F'	'FH-'	0.000284251
'F'	'FH+'	0.000181756
'M'	'FH+'	0.000170912
'M'	'FH-'	0.000280103
'M'	'FH-'	0.000502166
'F'	'FH+'	0.000219644
'F'	'FH+'	0.000215437
'F'	'FH-'	0.000311171
'M'	'FH+'	0.000205619
'F'	'FH+'	0.000549838
'M'	'FH-'	0.000449908
'F'	'FH-'	0.000102656
'F'	'FH-'	0.000279968
'F'	'FH+'	0.000293562
'F'	'FH-'	0.000282001
'F'	'FH-'	0.000250581
'F'	'FH-'	0.000348984
'F'	'FH+'	0.000447746
'M'	'FH-'	0.000266471
'F'	'FH-'	0.000404246
'F'	'FH-'	0.000169226
'F'	'FH-'	0.00046339
'F'	'FH-'	0.00030776
'F'	'FH-'	0.000407756
'M'	'FH-'	0.000168756
'F'	'FH-'	0.000226712
'F'	'FH-'	0.000405221
'M'	'FH-'	0.000227459
'F'	'FH-'	0.000414518
'F'	'FH-'	0.000200339
'F'	'FH+'	0.000241535
'M'	'FH-'	0.000423957
'F'	'FH-'	0.000345747
'F'	'FH-'	0.000179741
'F'	'FH-'	0.000156626
'F'	'FH-'	0.000197008
'M'	'FH-'	0.000147962
'F'	'FH-'	0.000276269
'F'	'FH+'	0.000393113
'F'	'FH-'	0.000296529
'F'	'FH-'	0.000479659
'F'	'FH-'	0.000307041
'F'	'FH-'	0.000206546
'F'	'FH+'	0.00024165
'F'	'FH-'	0.000181641
'M'	'FH-'	0.000249715
'F'	'FH+'	0.000572138
'M'	'FH+'	0.000286044
'M'	'FH-'	0.000201538
'M'	'FH-'	0.00024139
'M'	'FH-'	0.000403407
'F'	'FH-'	0.000234168
'M'	'FH+'	0.000252784
'M'	'FH+'	0.000153703
'M'	'FH+'	0.000359275
'F'	'FH-'	0.000203947
'F'	'FH-'	0.000256204
'F'	'FH-'	0.00026029
'M'	'FH+'	0.000195671
'M'	'FH-'	0.000378366
'M'	'FH+'	0.000137189
'M'	'FH-'	0.000290781
'F'	'FH-'	0.000298666
'F'	'FH-'	0.000540703
'M'	'FH-'	0.000404122
'F'	'FH-'	0.00023772
'F'	'FH+'	0.000299232
'M'	'FH-'	0.00015933
'F'	'FH-'	0.000320822
'F'	'FH-'	0.000313722
'F'	'FH-'	0.000335954
'F'	'FH-'	0.000270577
'M'	'FH-'	7.81993e-05
'F'	'FH-'	0.000435646
'F'	'FH-'	0.000171124
'M'	'FH-'	0.000317597
'M'	'FH+'	0.000321175
'F'	'FH-'	0.000337512
'M'	'FH-'	0.000279555
'M'	'FH-'	0.000387376
'F'	'FH-'	0.000312292
'M'	'FH-'	0.000213663
'F'	'FH+'	0.00031072
'M'	'FH-'	0.000300171
'M'	'FH+'	0.000321896
'F'	'FH-'	0.000271813
'M'	'FH-'	0.000250126
'F'	'FH-'	0.000240343
'M'	'FH+'	0.000333185
'M'	'FH-'	0.000287648
'M'	'FH-'	0.000266097
'M'	'FH-'	0.000276145
'M'	'FH-'	0.000269074
'M'	'FH-'	0.000228241
'M'	'FH-'	0.000160798
'M'	'FH+'	0.000264404
'F'	'FH+'	0.000368574
'F'	'FH-'	0.000240165
'M'	'FH-'	0.000276344
'M'	'FH-'	0.000233205
'F'	'FH-'	0.000312176
'M'	'FH-'	0.000165451
'M'	'FH-'	0.000223031
'M'	'FH-'	0.000170666
'F'	'FH-'	0.000426037
'F'	'FH-'	0.000457315
'F'	'FH+'	0.000366365
'M'	'FH+'	0.000347321
'M'	'FH-'	0.000288706
'F'	'FH+'	0.000317697
'M'	'FH-'	0.00030588
'M'	'FH+'	0.000252399
'M'	'FH-'	0.000532244
'M'	'FH-'	0.00041294
'M'	'FH-'	7.82157e-05
'M'	'FH-'	0.000335007
'M'	'FH-'	0.000254543
'M'	'FH-'	0.000303839
'M'	'FH+'	0.000228223
'M'	'FH-'	0.000381726
'F'	'FH-'	0.000277847
'F'	'FH-'	0.000395868
'M'	'FH+'	0.000433863
'M'	'FH-'	0.00024214
'F'	'FH+'	0.000386947
'M'	'FH-'	0.000151563
'M'	'FH-'	0.000219827
'F'	'FH-'	0.000242445
'F'	'FH+'	0.000414939
'M'	'FH-'	0.000256891
'F'	'FH+'	0.000454532
'M'	'FH-'	0.000298476
'M'	'FH+'	0.000338187
'F'	'FH-'	0.00023388
'M'	'FH-'	0.000167908
'M'	'FH-'	0.000189471
'F'	'FH-'	0.000473632
'M'	'FH-'	0.000211076
'F'	'FH-'	0.000203941
'M'	'FH-'	0.000111951
'F'	'FH-'	0.000450675
'F'	'FH-'	0.000253643
'M'	'FH-'	0.00028796
'F'	'FH+'	0.00039481
'F'	'FH+'	0.000237615
'F'	'FH+'	0.000316003
'F'	'FH-'	0.00032423
'F'	'FH+'	0.000176146
'M'	'FH+'	0.000259485
'M'	'FH-'	0.000506898
'F'	'FH+'	0.000301257
'F'	'FH-'	0.000299767
'M'	'FH-'	0.000491738
'F'	'FH-'	0.000306575
'F'	'FH-'	0.000255054
'F'	'FH-'	0.000433588
'F'	'FH-'	0.000190608
'M'	'FH-'	0.000274049
'F'	'FH+'	0.000323605
'F'	'FH-'	0.000254281
'F'	'FH-'	0.000408319
'M'	'FH-'	0.000269569
'M'	'FH+'	0.000513145
'F'	'FH+'	0.000357109
'F'	'FH-'	0.000300211
'F'	'FH-'	0.000463409
'F'	'FH+'	0.00024621
'F'	'FH-'	0.000112587
'M'	'FH-'	0.000376948
'F'	'FH-'	0.000226965
'F'	'FH+'	0.000247051
'F'	'FH-'	0.000253891
'M'	'FH+'	0.0002037
'F'	'FH-'	0.000431285
'F'	'FH-'	0.000308868
'F'	'FH+'	0.000478628
'M'	'FH-'	0.000199236
'M'	'FH-'	0.000247173
'M'	'FH-'	0.000210816
'F'	'FH-'	0.000220268
'F'	'FH+'	0.000191883
'F'	'FH-'	0.000243229
'F'	'FH-'	0.000327037
'F'	'FH+'	0.000211521
'F'	'FH-'	0.000226199
'F'	'FH+'	0.000448865
'F'	'FH-'	0.000342047
'F'	'FH+'	0.000249036
'F'	'FH-'	0.000500925
'M'	'FH-'	0.00031485
'F'	'FH-'	0.000258978
'F'	'FH-'	0.00024679
'M'	'FH-'	0.000211503
'F'	'FH-'	0.000527705
'M'	'FH-'	0.000197966
'F'	'FH-'	0.000360691
'F'	'FH+'	0.000397155
'M'	'FH-'	0.000335104
'M'	'FH-'	0.000382857
'F'	'FH-'	0.000177405
'F'	'FH-'	0.000237949
'M'	'FH+'	0.000234096
'M'	'FH+'	0.000263491
'F'	'FH-'	0.000242411
'M'	'FH+'	0.000365137
'M'	'FH+'	0.000317305
'F'	'FH-'	0.000274637
'F'	'FH-'	0.000514145
'M'	'FH-'	0.000139187
'F'	'FH-'	0.000389172
'F'	'FH+'	0.000267548
'M'	'FH-'	0.000178865
'F'	'FH-'	0.000331644
'M'	'FH-'	0.000220437
'M'	'FH-'	0.000363241
'M'	'FH+'	0.000427093
'M'	'FH+'	0.000223716
'F'	'FH-'	0.000194789
'M'	'FH-'	0.000292861
'M'	'FH-'	0.000190402
'M'	'FH-'	0.00022854
'M'	'FH+'	0.000136678
'F'	'FH-'	0.000249316
'M'	'FH+'	0.000264705
'F'	'FH-'	0.000300438
'M'	'FH+'	0.000257849
'M'	'FH-'	0.000455176
'F'	'FH+'	0.00038872
'M'	'FH-'	0.000226033
'F'	'FH-'	0.000412698
'M'	'FH-'	0.000352854
'F'	'FH+'	0.000337202
'M'	'FH-'	0.00014876
'M'	'FH-'	0.000351534
'M'	'FH-'	0.00015821
'F'	'FH+'	0.00026233
'F'	'FH-'	0.000512595
'M'	'FH-'	0.000244458
'M'	'FH-'	0.000224822
'F'	'FH-'	0.000295433
'M'	'FH-'	0.000377621
'M'	'FH+'	0.000509246
'F'	'FH-'	0.000254741
'M'	'FH-'	0.000415895
'M'	'FH-'	0.000317149
'M'	'FH-'	0.000226986
'M'	'FH-'	0.00026926
'M'	'FH+'	0.000354821
'F'	'FH-'	0.000356927
'F'	'FH-'	0.00032056
'M'	'FH-'	0.000511071
'F'	'FH+'	0.000406986
'M'	'FH-'	0.000260621
'M'	'FH+'	0.000222637
'M'	'FH-'	0.000168309
'F'	'FH+'	0.000180015
'F'	'FH-'	0.000273814
'M'	'FH+'	0.000286128
'M'	'FH+'	0.000417391
'M'	'FH-'	0.000210227
'M'	'FH-'	0.000443503
'M'	'FH-'	0.000185035
'F'	'FH-'	0.000195575
'F'	'FH-'	0.000238847
'M'	'FH-'	0.000203035
'M'	'FH-'	0.000459472
'F'	'FH-'	0.000314276
'F'	'FH-'	0.000559331
'F'	'FH-'	0.000311064
'F'	'FH-'	0.000473956
'M'	'FH-'	0.000400845
'F'	'FH-'	0.000215203
'M'	'FH+'	0.000248279
'M'	'FH+'	0.000451448
'F'	'FH-'	0.00034903
'F'	'FH-'	0.000281946
'F'	'FH+'	0.000244635
'F'	'FH-'	0.000467695
'M'	'FH-'	0.000261576
'F'	'FH-'	0.000260841
'M'	'FH-'	0.000163104
'M'	'FH-'	0.000250737
'F'	'FH-'	0.000432541
'F'	'FH-'	0.000488372
'M'	'FH-'	0.00016464
'F'	'FH-'	0.000283013
'M'	'FH-'	0.000493792
'F'	'FH+'	0.000420846
'M'	'FH+'	0.000379152
'F'	'FH-'	0.00010453
'M'	'FH-'	0.00032542
'M'	'FH-'	0.000233803
'M'	'FH-'	0.00032796
'F'	'FH-'	0.000145737
'F'	'FH-'	0.000191077
'F'	'FH+'	0.000300703
'F'	'FH-'	0.000390547
'M'	'FH-'	0.000199678
'F'	'FH-'	0.000397646
'F'	'FH+'	0.000249381
'F'	'FH-'	0.000404423
'F'	'FH-'	0.000354338
'F'	'FH+'	0.000286399
'F'	'FH+'	0.000382772
'M'	'FH-'	0.00033258
'F'	'FH-'	0.000260939
'M'	'FH-'	0.000459874
'F'	'FH-'	0.000328693
'F'	'FH-'	0.000395261
'M'	'FH+'	0.000239549
'M'	'FH-'	0.000257599
'M'	'FH-'	0.000298825
'M'	'FH-'	0.000287673
'F'	'FH-'	0.00029148
'M'	'FH-'	0.000272259
'M'	'FH-'	0.000221113
'M'	'FH-'	0.000244847
'M'	'FH-'	0.00036746
'F'	'FH-'	0.000348381
'M'	'FH-'	7.29965e-05
'F'	'FH-'	0.00026053
'M'	'FH-'	0.000328498
'M'	'FH-'	0.000358107
'M'	'FH-'	0.000464012
'M'	'FH+'	0.000244707
'M'	'FH-'	0.000197779
'F'	'FH+'	0.000340053
'F'	'FH-'	0.000285146
'F'	'FH+'	0.000276904
'F'	'FH-'	0.000485731
'F'	'FH+'	0.000226969
'F'	'FH-'	0.000215419
'F'	'FH-'	0.000218652
'F'	'FH-'	0.000160176
'M'	'FH+'	0.000140845
'M'	'FH-'	0.000244922
'F'	'FH+'	0.000240949
'F'	'FH-'	0.000305701
'F'	'FH+'	0.000229464
'F'	'FH-'	0.000233656
'M'	'FH-'	0.000300035
'M'	'FH-'	0.000272408
'M'	'FH-'	0.000141361
'M'	'FH+'	0.000318945
'F'	'FH-'	0.000384749
'F'	'FH-'	0.000359847
'F'	'FH+'	0.0004552
'F'	'FH-'	0.000242591
'F'	'FH+'	0.000320494
'M'	'FH-'	0.000208126
'F'	'FH-'	0.000178729
'F'	'FH-'	0.00013937
'F'	'FH-'	0.000228365
'F'	'FH-'	0.000227416
'F'	'FH-'	0.000373414
'M'	'FH-'	0.000366406
'M'	'FH-'	0.000237039
'M'	'FH-'	0.000264697
'F'	'FH-'	0.000280504
'M'	'FH-'	0.000206698
'M'	'FH-'	0.000251314
'M'	'FH-'	0.000350482
'M'	'FH-'	0.000504353
'M'	'FH-'	0.000288201
'F'	'FH-'	0.000312359
'F'	'FH-'	0.000309449
'F'	'FH-'	0.00021746
'M'	'FH-'	0.000309681
'F'	'FH+'	0.000273861
'F'	'FH-'	0.000385856
'F'	'FH-'	0.000377537
'F'	'FH-'	0.000254412
'M'	'FH-'	0.000410883
'M'	'FH-'	0.000365527
'F'	'FH+'	0.000544775
'M'	'FH-'	0.000408826
'F'	'FH-'	0.000255614
'M'	'FH-'	0.000347174
'M'	'FH-'	0.000184797
'M'	'FH+'	0.00020584
'F'	'FH-'	0.000230574
'F'	'FH-'	0.000301113
'F'	'FH-'	0.000396152
'M'	'FH-'	0.000409247
'F'	'FH-'	0.000157109
'M'	'FH-'	0.000192146
'F'	'FH-'	0.000422316
'F'	'FH-'	0.000323588
'F'	'FH+'	0.000221772
'M'	'FH-'	0.000451696
'F'	'FH+'	0.000311836
'M'	'FH-'	0.000202313
'F'	'FH+'	0.000580047
'M'	'FH-'	0.000113115
'M'	'FH-'	0.00045446
'F'	'FH-'	0.000399643
'F'	'FH-'	0.000250212
'F'	'FH-'	0.00023992
'M'	'FH-'	0.000270113
'F'	'FH-'	0.000254349
'F'	'FH-'	0.000191452
'F'	'FH+'	0.00040207
'F'	'FH-'	0.000257186
'F'	'FH-'	0.000278679
'M'	'FH-'	0.000270513
'F'	'FH-'	0.000242672
'F'	'FH+'	0.000326633
'F'	'FH+'	0.000519839
'F'	'FH+'	0.00022428
'F'	'FH-'	0.000353404
'F'	'FH-'	0.000301304
'F'	'FH-'	0.000285153
'F'	'FH-'	0.000469282
'M'	'FH-'	0.000240887
'F'	'FH-'	0.000248159
'F'	'FH+'	0.000284253
'M'	'FH+'	0.000171602
'M'	'FH-'	0.000293807
'F'	'FH-'	0.000337311
'F'	'FH-'	0.000301313
'F'	'FH-'	0.000381416
'M'	'FH-'	0.000321984
'M'	'FH+'	0.00023292
'M'	'FH-'	0.000379438
'F'	'FH+'	0.000401507
'F'	'FH-'	0.000298941
'M'	'FH+'	0.000261869
'M'	'FH+'	0.00025381
'F'	'FH-'	9.99781e-05
'F'	'FH-'	0.000254683
'F'	'FH-'	0.000359411
'F'	'FH-'	0.000390698
'F'	'FH-'	0.000270611
'M'	'FH-'	0.000284985
'F'	'FH+'	0.000375546
'F'	'FH-'	0.000387117
'M'	'FH+'	0.000252254
'F'	'FH-'	0.000266969
'M'	'FH-'	0.000384874
'M'	'FH+'	0.000441209
'F'	'FH-'	0.000276216
'M'	'FH-'	0.000267669
'F'	'FH+'	0.000292588
'M'	'FH-'	0.000227666
'F'	'FH-'	0.000296488
'F'	'FH+'	0.000321138
'M'	'FH-'	0.000137301
'M'	'FH-'	0.000305062
'F'	'FH-'	0.000306393
'M'	'FH-'	0.000136583
'F'	'FH-'	0.000332157
'F'	'FH-'	0.000189868
'F'	'FH+'	0.000185628
'F'	'FH+'	0.000238016
'F'	'FH-'	0.000182345
'F'	'FH-'	0.000386606
'F'	'FH-'	0.000284704
'M'	'FH+'	0.000163777
'M'	'FH-'	0.000111532
'M'	'FH+'	0.000222044
'M'	'FH-'	0.000214432
'M'	'FH-'	0.000384545
'M'	'FH-'	0.000220655
'F'	'FH-'	0.000258594
'F'	'FH+'	0.000286819
'F'	'FH+'	0.000449575
'F'	'FH-'	0.000348393
'F'	'FH-'	0.000265936
'F'	'FH+'	0.000404548
'F'	'FH-'	0.000277105
'M'	'FH+'	0.000184815
'F'	'FH-'	0.000260523
'M'	'FH-'	0.000314978
'F'	'FH-'	0.000379206
'M'	'FH-'	0.00031053
'M'	'FH-'	0.000384423
'M'	'FH-'	0.000231757
'F'	'FH-'	0.000389875
'F'	'FH+'	0.000346779
'M'	'FH+'	0.000289242
'F'	'FH-'	0.000238978
'F'	'FH-'	0.000453778
'M'	'FH-'	0.000421853
'F'	'FH-'	0.000257212
'F'	'FH-'	0.000273762
'F'	'FH+'	0.000306614
'F'	'FH+'	0.000177325
'M'	'FH-'	0.000465283
'M'	'FH-'	0.000578757
'F'	'FH-'	0.000212413
'F'	'FH+'	0.000425494
'F'	'FH-'	0.000210268
'M'	'FH-'	0.000279596
'F'	'FH+'	0.00052604
'M'	'FH-'	0.000363181
'F'	'FH-'	0.00027786
'M'	'FH-'	0.000232573
'F'	'FH+'	0.000225547
'F'	'FH-'	0.000260754
'M'	'FH-'	0.000160726
'F'	'FH-'	0.000383012
'M'	'FH-'	0.000345632
'M'	'FH-'	0.000335836
'M'	'FH+'	0.000272214
'M'	'FH-'	0.000277678
'M'	'FH-'	0.000162945
'F'	'FH-'	0.000426204
'M'	'FH-'	0.000181398
'F'	'FH-'	0.000319345
'M'	'FH-'	0.00021223
'M'	'FH-'	0.00020076
'F'	'FH-'	0.000289054
'M'	'FH-'	0.000162481
'M'	'FH-'	0.000199267
'F'	'FH-'	0.000437129
'F'	'FH+'	0.000309127
'M'	'FH+'	0.00033629
'F'	'FH-'	0.000200235
'M'	'FH-'	0.000478662
'M'	'FH+'	0.000325339
'M'	'FH-'	0.000210323
'F'	'FH+'	0.000315034
'F'	'FH+'	0.000319792
'M'	'FH-'	0.000300448
'F'	'FH-'	0.000339958
'M'	'FH-'	0.000289846
'M'	'FH-'	0.000136906
'F'	'FH-'	0.000369002
'F'	'FH-'	0.00041193
'F'	'FH-'	0.000326303
'F'	'FH-'	0.000308713
'F'	'FH-'	0.000513322
'F'	'FH+'	0.0001196
'F'	'FH-'	0.000172117
'F'	'FH-'	0.000568523
'F'	'FH+'	0.000404271
'M'	'FH-'	0.00019411
'M'	'FH-'	0.00024183
'F'	'FH-'	0.000345777
'M'	'FH+'	0.000350958
'F'	'FH+'	0.000276876
'M'	'FH-'	0.000313327
'F'	'FH-'	0.000177012
'F'	'FH-'	0.000391536
'M'	'FH-'	0.000338557
'F'	'FH-'	0.000212396
'M'	'FH-'	0.000251125
'M'	'FH+'	0.000247308
'M'	'FH-'	0.000278241
'M'	'FH-'	0.000347659
'F'	'FH+'	0.000255932
'M'	'FH+'	0.000229797
'M'	'FH+'	0.000278677
'M'	'FH-'	0.000393793
'M'	'FH-'	0.000219525
'M'	'FH+'	0.00020166
'F'	'FH+'	0.000298616
'M'	'FH-'	0.000327683
'M'	'FH-'	0.000339153
'M'	'FH-'	0.000300366
'M'	'FH-'	0.000352521
'M'	'FH+'	0.000428934
'F'	'FH-'	0.000212278
'F'	'FH-'	0.000331979
'F'	'FH-'	0.000268427
'M'	'FH-'	0.000286276
'M'	'FH-'	0.000181766
'M'	'FH-'	0.00030098
'M'	'FH+'	0.000288049
'F'	'FH-'	0.000253242
'F'	'FH+'	0.00017168
'F'	'FH+'	0.000358917
'M'	'FH-'	0.000229373
'M'	'FH-'	0.000267466
'F'	'FH-'	0.000253264
'F'	'FH-'	0.000363311
'F'	'FH-'	0.000186725
'M'	'FH+'	0.000205136
'M'	'FH-'	0.000239754
'M'	'FH-'	0.000246669
'F'	'FH+'	0.000347959
'F'	'FH-'	0.000244228
'M'	'FH-'	0.000187709
'M'	'FH+'	0.00025248
'M'	'FH+'	0.000149735
'M'	'FH-'	0.00033926
'F'	'FH-'	0.000180355
'F'	'FH-'	0.000205438
'F'	'FH-'	0.000275287
'F'	'FH-'	0.000317529
'M'	'FH-'	0.000222406
'F'	'FH-'	0.000239481
'M'	'FH+'	0.000421415
'F'	'FH+'	0.000256447
'M'	'FH-'	0.000148164
'M'	'FH-'	0.000154953
'M'	'FH-'	0.000299868
'F'	'FH-'	0.000506454
'M'	'FH-'	0.000205622
'F'	'FH-'	0.000293948
'F'	'FH-'	0.00020683
'M'	'FH-'	0.0005709
'M'	'FH-'	0.000325599
'M'	'FH-'	0.000281281
'M'	'FH+'	0.000563962
'M'	'FH-'	0.00036658
'M'	'FH-'	0.00021781
'F'	'FH-'	0.000312956
'F'	'FH-'	0.000211908
'F'	'FH-'	0.000532079
'F'	'FH-'	0.000259223
'F'	'FH-'	0.000216356
'M'	'FH-'	0.000218534
'M'	'FH+'	0.000147155
'F'	'FH+'	0.000279404
'M'	'FH+'	0.000165797
'M'	'FH-'	0.000265567
'M'	'FH+'	0.0004537
'F'	'FH-'	0.000180861
'F'	'FH-'	0.000232682
'F'	'FH-'	0.000189159
'M'	'FH+'	0.000184551
'F'	'FH-'	0.000413702
'F'	'FH-'	0.000413259
'F'	'FH+'	0.000401332
'M'	'FH+'	0.000124173
'M'	'FH-'	0.000317039
'M'	'FH-'	0.000185505
'M'	'FH-'	0.000302252
'F'	'FH-'	0.000266968
'F'	'FH-'	0.000267939
'M'	'FH-'	0.000435461
'M'	'FH-'	0.000215673
'F'	'FH-'	0.000322428
'M'	'FH-'	0.000332198
'M'	'FH-'	0.000173353
'F'	'FH-'	0.000177164
'F'	'FH-'	0.000303555
'F'	'FH-'	0.000299965
'F'	'FH-'	0.000482123
'M'	'FH+'	0.000181538
'F'	'FH-'	0.000354253
'M'	'FH-'	0.000205976
'M'	'FH-'	0.000290774
'F'	'FH+'	0.000328457
'F'	'FH-'	0.000190038
'F'	'FH-'	0.00021301
'M'	'FH-'	0.000226565
'F'	'FH-'	0.000218088
'M'	'FH+'	0.000150669
'M'	'FH-'	0.000425311
'M'	'FH-'	0.000239466
'F'	'FH-'	0.000261151
'F'	'FH+'	0.000272748
'M'	'FH-'	0.000251152
'F'	'FH-'	0.00022574
'F'	'FH-'	0.000217044
'F'	'FH+'	0.000337878
'F'	'FH-'	0.000267336
'M'	'FH-'	0.00040142
'M'	'FH-'	0.000295843
'M'	'FH+'	0.000575526
'M'	'FH-'	0.000224799
'F'	'FH+'	0.000329678
'F'	'FH-'	0.000249287
'M'	'FH-'	0.000153216
'M'	'FH-'	0.000309384
'M'	'FH+'	0.000167142
'M'	'FH-'	0.000266187
'F'	'FH+'	0.000235849
'M'	'FH+'	0.000210791
'F'	'FH-'	0.000284886
'M'	'FH-'	0.000317858
'F'	'FH-'	0.000249613
'F'	'FH-'	0.000250565
'M'	'FH-'	0.000226039
'M'	'FH+'	0.000181467
'M'	'FH-'	0.000175242
'F'	'FH+'	0.000273605
'M'	'FH-'	0.000226106
'M'	'FH+'	0.000230311
'F'	'FH-'	0.000374374
'F'	'FH+'	0.000286936
'F'	'FH-'	0.000535518
'F'	'FH+'	0.000129161
'F'	'FH-'	0.000358452
'F'	'FH-'	0.000559454
'F'	'FH+'	0.000302736
'F'	'FH-'	0.000201656
'M'	'FH-'	0.000219445
'F'	'FH-'	0.000437006
'F'	'FH-'	0.000183661
'F'	'FH-'	0.000423434
'M'	'FH-'	0.000186732
'F'	'FH-'	0.000227473
'F'	'FH-'	0.000250594
'M'	'FH+'	0.000225499
'M'	'FH+'	0.000414378
'F'	'FH-'	0.00041112
'F'	'FH-'	0.000184982
'F'	'FH-'	0.000488133
'M'	'FH-'	0.000265006
'F'	'FH-'	0.000226189
'M'	'FH-'	0.000536177
'M'	'FH+'	0.000384098
'M'	'FH-'	0.000232356
'F'	'FH-'	0.00041735
'F'	'FH-'	0.000224834
'F'	'FH+'	0.000278538
'M'	'FH-'	0.000429789
'M'	'FH-'	0.000293322
'M'	'FH-'	0.000117568
'F'	'FH-'	0.000161622
'M'	'FH-'	0.000296526
'M'	'FH+'	0.000362412
'F'	'FH+'	0.000209618
'F'	'FH+'	0.000130309
'M'	'FH-'	0.000159865
'M'	'FH-'	0.00048635
'F'	'FH-'	0.000153329
'M'	'FH-'	0.000328226
'M'	'FH-'	0.000500256
'M'	'FH-'	0.000130508
'F'	'FH-'	0.000137124
'M'	'FH-'	0.000370905
'F'	'FH-'	0.00024276
'F'	'FH+'	0.000468485
'F'	'FH-'	0.000268422
'M'	'FH-'	0.000289907
'F'	'FH+'	0.000305582
'F'	'FH-'	0.000258295
'F'	'FH+'	0.000348246
'M'	'FH+'	0.000125622
'M'	'FH+'	0.000320045
'F'	'FH-'	0.000148628
'F'	'FH-'	0.000417446
'F'	'FH+'	0.000256858
'M'	'FH-'	0.000306053
'F'	'FH-'	0.000392376
'F'	'FH-'	0.000229004
'F'	'FH-'	0.000183982
'F'	'FH-'	0.000268015
'M'	'FH+'	0.000318747
'F'	'FH+'	0.000397768
'F'	'FH-'	0.000374468
'M'	'FH-'	0.000203098
'F'	'FH-'	0.000324628
'F'	'FH-'	0.000202238
'F'	'FH-'	0.000344242
'M'	'FH-'	0.000221721
'F'	'FH-'	0.000329013
'M'	'FH-'	0.000339654
'M'	'FH-'	0.000239985
'M'	'FH-'	0.000441561
'F'	'FH+'	0.000518565
'F'	'FH+'	0.000518822
'F'	'FH-'	0.000242114
'F'	'FH-'	0.000317257
'F'	'FH+'	0.000510177
'M'	'FH-'	0.000275585
'F'	'FH+'	0.000310493
'M'	'FH-'	0.000389442
'F'	'FH-'	0.00051116
'M'	'FH+'	0.000168661
'F'	'FH-'	0.000342443
'F'	'FH-'	0.000242
'F'	'FH-'	0.00012123
'M'	'FH-'	0.000296816
'F'	'FH-'	0.000346606
'M'	'FH-'	0.00027146
'F'	'FH-'	0.000298838
'F'	'FH+'	0.000438562
'F'	'FH+'	0.000186487
'F'	'FH-'	0.000281394
'F'	'FH-'	0.000353234
'F'	'FH-'	0.00027647
'M'	'FH+'	0.000291736
'F'	'FH-'	0.000289701
'M'	'FH-'	0.000211288
'F'	'FH-'	0.000244514
'F'	'FH+'	0.000175268
'F'	'FH-'	0.000276839
'F'	'FH-'	0.00022626
'F'	'FH-'	0.000281526

## Sheet: Figure 2b
Mean Gobal TE for all 1886 subjects
Sex	FH density	Mean Global TE
'F'	0	0.000360438		Statistics:
'M'	0	0.000243292
'M'	0	0.000312939		Correlations: FHD x mean global TE
'M'	1	0.000343412		Group	Spearman rho	p-value	N	CI Lower	CI Upper
'M'	1	0.000209747		Females	0.056785	0.072525	1001	-0.005195	0.11833
'F'	0.5	0.000337975		Males	-0.034747	0.30181	885	-0.10042	0.031224
'F'	1	0.000562581
'M'	1.5	0.000365039
'M'	0	0.000306643
'F'	2.5	0.0001556
'M'	0	0.000549011
'F'	1	0.00029922
'F'	1	0.000360973
'F'	0	0.000361293
'M'	0	0.000229065
'F'	2	0.000411282
'F'	1.5	0.00038973
'M'	0	0.00034993
'M'	0	0.000187367
'M'	2	0.000324489
'F'	0	0.000228756
'M'	1	0.000479851
'M'	1.5	0.000324675
'M'	0	0.000198508
'F'	0.5	0.000259956
'F'	0	0.000179353
'M'	0.5	0.000180942
'F'	0	0.000309562
'M'	2.5	0.000247835
'M'	0	0.000435507
'F'	0.5	0.000193766
'M'	0.5	0.000291227
'F'	0	0.000126729
'M'	0	0.000237545
'F'	0	0.000200203
'M'	0	8.77514e-05
'M'	1	0.000226695
'M'	1.5	0.000251275
'F'	0	0.000216603
'M'	3.5	0.000304406
'M'	0	0.000213407
'M'	0	0.000379178
'F'	0	0.000454526
'F'	0	0.000328119
'M'	0	0.000426587
'M'	0.5	0.000225357
'M'	1	0.000114506
'M'	0	0.000312583
'M'	1.5	9.36647e-05
'M'	0	0.000209841
'F'	0	0.000292859
'M'	0.5	0.000463235
'F'	0	0.000213124
'M'	0	0.000373324
'F'	0	0.00016671
'F'	0	0.000408983
'F'	1.5	0.000294819
'M'	0	0.00016895
'F'	0	0.000387636
'F'	0	0.000299098
'M'	0.5	0.000380186
'M'	0	0.000147689
'M'	0	0.000260471
'F'	0	0.000180998
'M'	2	0.000166842
'M'	0	0.000228987
'F'	1	0.000334385
'M'	0	0.000318236
'F'	0.5	0.000319546
'F'	0	0.000138849
'F'	0	0.000265867
'M'	0	0.000216785
'M'	0	0.000219879
'F'	0	0.000312011
'M'	0.5	0.000169791
'M'	0	0.000447425
'F'	0	0.000276782
'M'	0	0.000322924
'F'	0	0.000292686
'F'	0	0.000294436
'M'	0	0.000360205
'M'	0.5	0.000323637
'M'	0	0.000240371
'M'	0	0.00048999
'M'	0	0.000276003
'F'	0	0.000217638
'M'	0	0.000167337
'M'	0	0.000438927
'F'	0.5	0.000398212
'M'	0	0.000226988
'F'	0.5	0.000268153
'M'	0.5	0.000448558
'M'	0	0.000303657
'M'	0	0.000423244
'M'	0	0.000344191
'M'	0	0.00045958
'F'	0	0.000342421
'M'	0.5	0.000524649
'M'	0.5	0.000378904
'F'	0	0.000177705
'F'	1	0.000201425
'M'	0	0.000244746
'M'	0	0.000309774
'F'	0	0.000267218
'M'	0	0.000310397
'M'	1	0.000255824
'F'	1	0.000337873
'F'	0	0.00020398
'M'	0	0.000118248
'M'	0	0.000134727
'F'	1	0.00012705
'M'	0	0.000270276
'F'	1.5	0.000291872
'F'	2	0.000284083
'M'	1.5	0.00014279
'F'	2	0.000433132
'M'	0	0.000326743
'F'	0	0.000520045
'F'	0	0.000459842
'F'	1	0.0002049
'M'	0.5	0.000452021
'F'	0	0.000244434
'F'	0	0.000247542
'M'	0.5	0.000246112
'M'	1.5	0.000154306
'M'	0.5	0.000216282
'M'	0.5	0.000566099
'M'	0	0.000373952
'F'	0	0.000388176
'M'	0	0.000146228
'F'	0	0.000324
'F'	1	0.000288133
'F'	0	0.000303115
'M'	1.5	0.000268088
'F'	2.5	0.00026283
'F'	2.5	0.000209682
'F'	0.5	0.000547823
'F'	0	0.000344997
'F'	1	0.000140969
'F'	0	0.000364281
'M'	0	0.000308609
'F'	0	0.000128503
'F'	0	0.000153385
'M'	2.5	0.000403273
'F'	0	0.000280103
'F'	0	0.000202032
'M'	1	0.00043046
'M'	2	0.000257719
'M'	0	0.000301966
'F'	0	0.000237371
'M'	2	0.000298667
'F'	0	0.000307464
'F'	0	0.000305064
'M'	3.5	0.000181067
'F'	0	0.000401743
'M'	0	0.000177249
'M'	0	0.000341417
'M'	0	0.000226327
'F'	2	0.000271185
'F'	0	0.000299572
'M'	1	0.000170888
'F'	0	0.000402849
'M'	1	0.000187977
'M'	1	0.00021209
'F'	0	0.000288237
'F'	0	0.000320156
'M'	0	0.000556164
'M'	0	0.000180039
'F'	0.5	0.000398672
'F'	0	0.000493677
'M'	0.5	0.000142915
'M'	1	0.000269035
'F'	0	0.00032992
'M'	0	0.000178238
'M'	0	0.000175257
'M'	0	0.00025995
'M'	2	0.000293054
'F'	0	0.00045866
'M'	0	0.00051098
'M'	0	0.000169646
'M'	0.5	0.000327166
'F'	1	0.000276793
'F'	0.5	0.00018646
'M'	0	0.000223779
'F'	0	0.000301181
'F'	0	0.000286729
'F'	0.5	0.000362778
'M'	1	0.000461935
'F'	1	0.000402985
'M'	1.5	0.000261931
'F'	0	0.000178167
'M'	0	0.000269963
'M'	0	0.000271947
'M'	0	0.000466867
'M'	1	0.000362183
'F'	0	0.00021095
'F'	0	0.000305524
'M'	0.5	0.000164772
'M'	1	0.000401727
'F'	0	0.000239548
'M'	0	0.000237131
'M'	0	0.000382319
'M'	0.5	0.000266784
'M'	0	0.000214252
'M'	0	0.000406354
'F'	0.5	0.000192369
'M'	1	0.000243385
'M'	1	0.000237016
'F'	0	0.000260664
'M'	0	0.000387878
'M'	0.5	0.000310359
'M'	0	0.000186806
'M'	0.5	0.000279385
'M'	1.5	0.000357333
'F'	0.5	0.000300743
'M'	0	0.000286701
'M'	0	0.00028701
'F'	0	0.000196509
'F'	0	0.000162189
'M'	0.5	0.000277275
'F'	0	0.000265462
'F'	0.5	0.000529307
'F'	0	0.000239696
'M'	2	0.000229552
'F'	0	0.000198319
'M'	0	0.000340748
'F'	0.5	0.00032666
'M'	0	0.000434354
'F'	0	0.000168217
'F'	1	0.000166532
'F'	2	0.000120808
'F'	1.5	0.000220261
'F'	0	0.000148715
'M'	1.5	0.000298939
'F'	0	0.00030185
'M'	0	0.000190552
'F'	0	0.000310647
'M'	0	0.000279753
'M'	1	0.000334569
'M'	1.5	0.00052238
'F'	0	0.000268739
'F'	0	0.000457347
'M'	0	0.000373292
'F'	0	0.000471543
'F'	1	0.000391525
'F'	0	0.000380582
'M'	0	0.000133274
'M'	0	0.000332138
'F'	1.5	0.000218936
'F'	0	0.000298878
'F'	1.5	0.00035369
'M'	0	0.000245812
'M'	0	0.000265435
'F'	2.5	0.000521434
'F'	0	0.000259845
'F'	2	0.000413058
'F'	0	0.000400158
'F'	1	0.000219216
'M'	1.5	0.00044867
'F'	0	0.000269349
'F'	0	0.000269713
'M'	0	0.000456056
'M'	2	0.000219044
'F'	0	0.00028019
'M'	0	0.000275074
'F'	0	0.000381253
'F'	0	0.000311303
'F'	0	0.00036495
'M'	0	0.000334589
'F'	0.5	0.000226732
'M'	1	0.000187112
'F'	0.5	0.000209948
'M'	0	0.000243062
'F'	0	0.000263824
'M'	0.5	0.000230831
'F'	0	0.000265455
'M'	0	0.000349273
'M'	0.5	0.000262678
'F'	0.5	0.000268759
'M'	0	0.00022011
'F'	0	0.000409031
'M'	0	0.000188242
'M'	0	0.000230443
'F'	0.5	0.000315661
'F'	0	0.000446258
'M'	1	0.000158492
'F'	0	0.000389308
'F'	0	0.000169149
'F'	0	0.000381002
'F'	0.5	0.00029913
'F'	1.5	0.000358859
'M'	0	0.000530126
'F'	0	0.000296504
'M'	0	0.00021438
'F'	0	0.00045646
'M'	1	0.000274803
'M'	0	0.000250942
'M'	0	0.000364219
'F'	0	0.00051319
'F'	0	0.00012527
'F'	1	0.000250339
'F'	0	0.000395678
'M'	0	0.000267033
'M'	0.5	0.000393925
'F'	3	0.00041209
'M'	0.5	0.000213898
'F'	0	0.000254216
'M'	1.5	0.000191986
'M'	2	0.000205926
'F'	0	0.000240162
'M'	0	0.000266417
'F'	0	0.000257988
'F'	0	0.000344631
'F'	0.5	0.000497511
'F'	0.5	0.000549772
'F'	2	0.000403445
'M'	0.5	0.000244149
'M'	0	0.000272041
'M'	0	0.00042799
'M'	4	0.000281832
'M'	0	0.000135562
'F'	3	0.000372075
'M'	2.5	0.000113243
'M'	0	0.000499239
'F'	1	0.000235979
'F'	1	0.000333094
'F'	0	0.000337335
'M'	0	0.000140882
'M'	0	0.000251821
'F'	0	0.000370956
'M'	0.5	0.000391472
'F'	0.5	0.000434327
'F'	0	0.000218026
'F'	0	0.00042463
'M'	0	0.000309411
'F'	1.5	0.00024189
'F'	1	0.000191448
'F'	1	0.000312001
'F'	1	0.000172549
'M'	1	0.00028835
'M'	1	0.000386226
'F'	0	0.000399345
'F'	0.5	0.000274823
'F'	2	0.000264015
'F'	0	0.00031529
'M'	0	0.000409371
'F'	1	0.000355149
'F'	2	0.000407775
'M'	0	0.000268431
'M'	0	0.000358367
'M'	2.5	0.0002971
'F'	0	0.000320593
'F'	0	0.0003932
'F'	0	0.000288717
'F'	0	0.000278954
'M'	0	0.000251127
'M'	0	0.000265382
'M'	0	0.000243497
'F'	0	0.000146272
'F'	0	0.000201764
'F'	0.5	0.000147142
'F'	1.5	0.000274785
'F'	0	0.000216917
'F'	0.5	0.000228418
'M'	1	0.000275604
'F'	0	0.000304255
'F'	0.5	0.000402847
'F'	0.5	0.000318904
'M'	1	0.00027091
'F'	1	0.000276713
'F'	0	0.000197642
'F'	0	0.000264566
'M'	0	0.000276239
'F'	0.5	0.000208348
'M'	0	0.000182321
'F'	0	0.00019325
'F'	0	0.000243919
'M'	0	0.000533603
'F'	0.5	0.000303841
'M'	0	0.000328482
'M'	0	0.000321214
'M'	0	0.000303482
'F'	0	0.000274844
'F'	0	0.00037092
'F'	0.5	0.00032139
'M'	1	0.0001551
'M'	1	0.000353874
'F'	0.5	0.000254339
'M'	0.5	0.000229017
'M'	0	0.000297239
'M'	0	0.00023021
'F'	0.5	0.000214724
'F'	0	0.000292937
'M'	0	0.000548967
'M'	0	0.000181396
'F'	0	0.000177773
'M'	0	0.000247318
'F'	0	0.00029521
'F'	0	0.000207549
'M'	0	0.000387746
'F'	0	0.000385874
'F'	0.5	0.000311364
'M'	0	0.000259071
'M'	0	0.000222656
'F'	0	0.000290491
'M'	1.5	0.000343981
'M'	0	0.000293026
'M'	0	0.000231848
'M'	0	0.000178098
'M'	1	0.000245425
'F'	0	0.00017417
'M'	0	0.000267447
'F'	0	0.000243471
'M'	1.5	0.000172388
'F'	0	0.000225154
'M'	0	0.000171804
'F'	0	0.000381533
'M'	0	0.000222604
'M'	0	0.000120532
'M'	0	0.000359846
'F'	1	0.000218896
'M'	1	0.0003056
'F'	0.5	0.000282973
'M'	1	0.000323167
'F'	2	0.000442753
'F'	0	0.000239738
'M'	0	0.000477432
'F'	0	0.000233596
'M'	0	0.000150422
'M'	0	0.000385934
'F'	0	0.000572367
'F'	0	0.000214083
'M'	0	0.000520319
'M'	0.5	0.000308965
'M'	0	0.000170915
'F'	0	0.000303655
'M'	0	0.000125951
'M'	0	0.000189393
'F'	0	0.000391579
'F'	1	0.000273849
'F'	0	0.000118288
'F'	0	0.000195697
'M'	0	0.000319152
'M'	0	0.000189053
'F'	0.5	0.000216619
'F'	0	0.000392027
'F'	1	0.000537922
'M'	0	0.000177631
'M'	0	0.000232724
'F'	0	0.000420738
'F'	0	0.000279818
'M'	0	0.000322029
'F'	0.5	0.000382382
'F'	0	0.000513361
'F'	0	0.000372283
'F'	0	0.000487606
'F'	0	0.000515671
'F'	0	0.000194278
'M'	0.5	0.000352784
'F'	1.5	0.000375853
'M'	0	0.000249159
'F'	0	0.000187985
'M'	0	0.000296626
'F'	0	0.000204733
'M'	0.5	0.000269152
'F'	1.5	0.000245332
'M'	0	0.000461097
'M'	0.5	0.000202886
'M'	0.5	0.000183287
'F'	0	0.000220312
'M'	2.5	0.000238886
'F'	0	0.00017127
'F'	0	0.000393242
'F'	0.5	0.00022023
'M'	0	0.00036068
'M'	0	0.000234888
'M'	0	0.000164155
'F'	0	0.000172583
'M'	0	0.000244767
'F'	0	0.000391221
'F'	1.5	0.000251647
'M'	0	0.000375296
'F'	1	0.000381181
'F'	0	0.00030561
'F'	0	0.000218389
'M'	0	0.000293477
'M'	0	0.000389133
'F'	0	0.000305419
'M'	0.5	0.0003349
'M'	0	0.000383286
'F'	1	0.000111922
'F'	0	0.000231394
'M'	0	0.000249955
'F'	0	0.000268721
'F'	0	0.000480191
'F'	1	0.00035378
'F'	0	0.00026103
'M'	0	0.000425238
'F'	0	0.00034809
'F'	0	0.00026201
'M'	0	0.000237206
'M'	0	0.00039914
'F'	0	0.000222191
'F'	0	0.000164794
'F'	3.5	0.000203562
'F'	0	0.000355218
'F'	0	0.000241255
'F'	0	0.000553294
'F'	0	0.000383135
'M'	0	0.000350026
'F'	0	0.000297534
'F'	0	0.000193802
'F'	0.5	0.00023015
'F'	1	0.00028243
'M'	0	0.000236859
'F'	1.5	0.00032905
'F'	0.5	0.000159078
'M'	0	0.000272751
'F'	0	0.000174248
'F'	0.5	0.000335084
'F'	0	0.000282475
'F'	0	0.00028759
'M'	2	0.000200181
'F'	0	0.000422549
'F'	0	0.000414699
'F'	0	0.000448633
'F'	0.5	0.00025416
'M'	0	0.00019326
'M'	1.5	0.00017034
'M'	0	0.000204054
'F'	1	0.000267471
'M'	0	0.000484218
'M'	0.5	0.000411023
'F'	0	0.00055379
'F'	1	0.000166501
'M'	1	0.000150299
'F'	0	0.00034543
'M'	0	0.000250397
'F'	0	0.000281111
'M'	0	0.000250572
'M'	0	0.000322576
'F'	0	0.000199787
'M'	0	0.000358084
'M'	1.5	0.00020087
'F'	0	0.000363039
'F'	0	0.000331402
'F'	0.5	0.000453829
'F'	1.5	0.000191085
'M'	1.5	0.000218383
'F'	0	0.000170072
'F'	0	0.000310115
'F'	0	0.000244371
'F'	0	0.000539393
'F'	0	0.000213369
'F'	0.5	0.000286006
'F'	0	0.000238448
'M'	2	0.000265787
'F'	1	0.00013554
'F'	0	0.000291427
'F'	1.5	0.000467092
'F'	0	0.000404234
'F'	0	0.000225379
'F'	1	0.000366298
'M'	0.5	0.000165999
'F'	0.5	0.000273997
'F'	0	0.000479053
'F'	1	0.000463648
'F'	0	0.000311266
'M'	2	0.000558956
'F'	0	0.000428951
'M'	0.5	0.000429083
'M'	0	0.000189617
'M'	0	0.000428512
'M'	0	0.000200009
'F'	0	0.000314461
'F'	1	0.000314652
'F'	1	0.000212479
'F'	0	0.000259576
'F'	0	0.000426881
'M'	0	0.000320984
'F'	0	0.00025594
'M'	1	0.000223385
'M'	0	0.000277186
'F'	0	0.000312694
'M'	0	0.000251109
'F'	2	0.000231999
'F'	1.5	0.000247514
'M'	0	0.000251345
'F'	1	0.000402832
'F'	1.5	0.000258026
'M'	0.5	0.000330087
'F'	0	0.000294953
'M'	0	0.00035433
'M'	0.5	0.000181139
'F'	1	0.000458116
'M'	2	0.000348964
'M'	0.5	0.000198178
'M'	1.5	0.000369023
'F'	0	0.000446843
'F'	0	0.000449978
'F'	0	0.000223362
'F'	0	0.000217021
'F'	0.5	0.000365153
'M'	1	0.000165236
'F'	0	0.000191065
'M'	0	0.000229097
'F'	0	0.000217628
'F'	0	0.000360186
'M'	0	0.000193
'F'	1	0.000285129
'F'	1	0.000334163
'F'	1.5	0.000264549
'M'	0	0.000131441
'F'	0	0.000174535
'M'	0	0.000196186
'M'	1	0.000334619
'M'	0	0.000513503
'F'	0	0.000264269
'F'	0	0.000213357
'M'	1.5	0.00032528
'F'	0	0.000173836
'M'	0	0.000133537
'F'	0	0.000237127
'F'	1	0.000356568
'F'	0	0.000239307
'F'	1	0.000117518
'M'	0	0.000341815
'F'	0	0.000296293
'F'	0	0.000248195
'M'	0	0.000357657
'F'	0	0.000399256
'M'	0	0.00011733
'M'	0	0.000192508
'F'	0	0.000380371
'M'	0	0.000241861
'M'	2.5	0.000512327
'F'	1	0.000458806
'M'	0	0.000437804
'F'	0	0.000155065
'F'	2	0.000359557
'F'	2	0.000306788
'M'	0	0.000205729
'M'	0	0.000311157
'M'	0.5	0.000296366
'F'	0	0.000223104
'M'	0.5	0.00023604
'M'	0	0.000148585
'F'	0	0.00034351
'M'	0	0.000253225
'F'	0	0.000335607
'M'	0	0.00042683
'F'	0	0.000412061
'M'	0	0.000237402
'F'	0	0.000156558
'M'	0	0.000198694
'F'	0	0.00045184
'F'	0	0.000410283
'M'	1	0.000423236
'F'	2	0.000247235
'F'	0	0.000321525
'F'	0	0.000310666
'F'	0.5	0.000294999
'F'	0	0.000486026
'F'	0	0.000228945
'F'	0.5	0.000215675
'F'	0.5	0.000332614
'F'	1	0.000325185
'F'	1	0.000378071
'F'	0	0.00023536
'M'	0	0.000181581
'F'	0	0.000180922
'F'	0	0.000457877
'F'	0	0.000330278
'M'	1	0.000222653
'M'	1	0.000269717
'F'	0	0.0002516
'F'	0	0.000236213
'F'	0	0.000520285
'F'	0	0.000429899
'F'	0	0.000173012
'F'	1.5	0.000232353
'F'	0.5	0.000356342
'F'	0	0.000254942
'M'	0	0.00027242
'M'	0.5	0.000140779
'M'	0.5	0.000467261
'F'	0	0.000259789
'M'	0.5	0.000260627
'F'	0	0.000246148
'M'	0.5	0.000276213
'M'	0	0.000205857
'F'	0	0.000197757
'F'	0.5	0.000414352
'F'	0.5	0.000303225
'F'	0	0.000211711
'F'	0	0.000214907
'M'	0	0.000292219
'F'	0	0.000479383
'F'	0	0.000460345
'M'	0	0.0001675
'M'	1	0.000314184
'M'	0	0.000537192
'M'	1	0.000333776
'M'	0	0.000289425
'M'	0.5	0.000265842
'M'	0.5	0.000185746
'M'	0	0.000573018
'F'	1	0.000307892
'F'	0.5	0.000379028
'F'	1	0.000336973
'M'	0	0.000187265
'F'	0	0.00030058
'M'	0	0.000256926
'F'	1	0.000485048
'M'	0	0.000425202
'F'	0	0.000228774
'M'	0	0.000225569
'F'	0	0.000247655
'M'	0	0.000281065
'M'	0	0.000292117
'M'	0.5	0.000143111
'M'	0.5	0.000229592
'M'	0	0.000417308
'M'	0	0.000309886
'F'	1	0.000306819
'M'	0	0.000363805
'F'	0	0.000563934
'M'	1.5	0.000389432
'M'	1.5	0.000337943
'M'	0	0.000300939
'F'	0	0.00020154
'M'	1	0.000197071
'F'	1	0.000287625
'M'	0	0.000228513
'F'	1	0.00044129
'M'	0.5	0.000188694
'F'	0	0.000201336
'M'	0.5	0.000281972
'M'	0	0.00026444
'F'	1	0.000304104
'M'	0	0.000323191
'F'	0	0.000321416
'M'	1	0.000180422
'F'	2.5	0.000328973
'F'	0	0.000448506
'M'	0	0.000264425
'M'	1	0.000207866
'F'	0	0.000479158
'F'	1	0.000136778
'F'	1	0.000359624
'M'	1	0.000188899
'M'	0	0.000395144
'M'	0	0.000271745
'F'	0	0.000276731
'M'	0	0.000136155
'M'	0	0.000469623
'F'	0.5	0.00018975
'M'	0	0.000212446
'F'	0.5	0.00027104
'M'	0	0.000346477
'F'	1.5	0.00053285
'M'	2	0.000243503
'M'	0	0.00038375
'M'	0.5	0.00045809
'F'	0	0.000360941
'M'	1	0.000103577
'M'	2	0.000187971
'F'	0.5	0.0004102
'F'	0	0.000383485
'F'	0	0.000309867
'M'	1	0.000260111
'F'	1	0.000264632
'F'	2	0.000297206
'F'	1	0.000353351
'M'	0	0.000282696
'M'	0.5	0.000197772
'M'	1	0.000379358
'M'	0.5	0.000291124
'M'	0	0.000287502
'F'	0	0.000301368
'M'	0	0.000269815
'M'	0	0.000285872
'F'	1	0.000389906
'F'	0	0.000466731
'F'	0	0.00052639
'M'	0	0.000304831
'F'	0.5	0.000499203
'M'	0.5	0.000297757
'F'	0	0.000289885
'F'	0.5	0.00050015
'F'	1	0.000140544
'F'	0	0.000442802
'M'	0	0.000476328
'M'	0	0.000312411
'F'	0	0.000277194
'M'	0	0.000183965
'F'	0.5	0.000193474
'F'	0	0.000224833
'F'	0	0.000159983
'M'	0	0.00028306
'M'	0	0.000173282
'M'	0	0.000121105
'M'	0	0.000314631
'F'	0	0.000255098
'M'	0	0.000212944
'F'	0	0.000142005
'M'	0	0.000463243
'M'	0	0.000377986
'F'	0.5	0.000449139
'F'	0	0.000318832
'F'	2	0.000211454
'M'	0	0.000148574
'F'	0	0.000248282
'M'	0.5	0.000261907
'M'	0	0.000296372
'F'	0.5	0.000299961
'F'	0	0.000259603
'M'	1	0.000380739
'F'	0	0.000305549
'M'	0	0.000417653
'F'	0	0.000243438
'F'	0	0.000213916
'F'	1	0.000177407
'M'	1	0.000407274
'M'	0	0.000255594
'M'	0	0.000122078
'F'	0	0.000325531
'F'	1	0.000293378
'F'	0	0.000356723
'F'	0	0.00032399
'M'	1.5	0.000357137
'F'	0	0.000119695
'M'	1	0.000365038
'M'	0	0.000173708
'F'	0	0.000355422
'M'	0	0.000238683
'F'	0.5	0.000324925
'F'	2	0.00038162
'M'	0	0.000243816
'M'	1	0.000210242
'F'	0.5	0.000387022
'F'	0	0.000189032
'M'	0.5	0.000240146
'F'	0	0.000270435
'F'	0	0.000368054
'F'	0	0.000359719
'M'	0.5	0.000363569
'F'	0	0.000379101
'F'	1	0.000335353
'M'	2	0.000217607
'M'	0	0.000377419
'M'	0	0.000288892
'F'	0	0.000264069
'F'	0	0.000311184
'F'	1	0.000188473
'F'	0	0.00026636
'M'	0	0.000360351
'F'	1	0.000260841
'F'	0	0.000304998
'M'	0	0.000254682
'M'	0.5	0.000247636
'M'	2	0.000145323
'M'	1	0.000217072
'F'	0	0.000174897
'F'	0.5	0.000262598
'M'	0.5	0.000403642
'F'	1	0.000281858
'F'	1	0.000375933
'M'	0.5	0.000290651
'M'	0	0.000314045
'F'	0	0.000284676
'F'	0	0.000119191
'M'	3	0.000429068
'F'	0	0.000249895
'M'	1	0.000217044
'F'	2.5	0.00031603
'M'	0	0.000224326
'M'	1	0.000162754
'M'	0	0.000342302
'F'	0	0.000273831
'F'	2	0.000269252
'F'	0	0.000341782
'F'	1.5	0.000458235
'F'	0	0.000227766
'M'	0	0.000155115
'M'	1	0.000258982
'F'	0	0.000381585
'M'	0	0.000260102
'M'	1	0.000188601
'M'	0	0.000270742
'M'	0	0.000417578
'F'	0	0.00027002
'M'	0	0.000337662
'M'	0	0.000416881
'M'	0	0.000350328
'F'	0	0.000156778
'F'	0	0.000295692
'F'	0	0.000372294
'M'	0	0.000283274
'F'	0	0.000316823
'F'	1.5	0.000239487
'F'	0	0.000167963
'F'	0	0.000481575
'M'	0	0.000254334
'F'	0	0.000345042
'F'	1.5	0.000158438
'F'	0.5	0.000191707
'M'	0	0.000342818
'M'	0	0.000212765
'F'	1	0.000172426
'F'	0	0.000348587
'F'	0	0.00013111
'F'	0	0.000516514
'M'	0	0.000318377
'M'	0	0.000192254
'M'	0.5	0.000120281
'F'	1	0.000505069
'F'	1.5	0.000399493
'F'	0	0.000311034
'M'	0	0.000264874
'M'	0	0.000357806
'F'	0.5	0.000394694
'M'	0	0.000226745
'M'	0	0.000321357
'M'	0	0.000390057
'F'	1.5	0.000562358
'F'	0	0.000336123
'M'	0.5	0.000297405
'F'	2.5	0.000162668
'M'	1	0.000235475
'M'	1.5	0.000232685
'M'	0	0.000494717
'F'	0	0.000274182
'F'	0.5	0.000209395
'M'	0	0.000345653
'F'	0	0.000286664
'M'	0	0.000139294
'M'	0	0.000244908
'F'	0	0.000209541
'M'	0	0.000245753
'M'	0	0.000245544
'M'	0	0.000322074
'M'	0	0.00040717
'F'	0	0.000165123
'M'	1	0.000383533
'F'	0	0.000179031
'M'	2.5	0.000223538
'M'	1.5	0.00020086
'M'	1	0.000280791
'M'	0	0.000273413
'F'	0	0.000277382
'M'	1.5	0.000389637
'F'	0	0.000341017
'F'	1	0.000207575
'F'	2	0.000305985
'M'	0	0.000189741
'M'	0	0.000146311
'F'	0	0.000284251
'F'	1	0.000181756
'M'	1	0.000170912
'F'	0.5	0.000278588
'F'	0.5	0.000370957
'M'	0	0.000280103
'M'	0.5	0.000135297
'M'	0	0.000502166
'F'	1	0.000219644
'F'	1	0.000215437
'M'	0.5	0.000427006
'F'	0	0.000311171
'M'	2.5	0.000205619
'F'	0.5	0.000465059
'F'	1	0.000549838
'M'	0	0.000449908
'F'	0	0.000102656
'F'	0.5	0.000126598
'F'	0	0.000279968
'F'	1	0.000293562
'F'	0	0.000282001
'F'	0	0.000250581
'F'	0	0.000348984
'M'	0.5	0.000288561
'F'	2	0.000447746
'M'	0	0.000266471
'F'	0.5	0.000495061
'F'	0	0.000404246
'F'	0	0.000169226
'F'	0	0.00046339
'F'	0	0.00030776
'F'	0	0.000407756
'M'	0	0.000168756
'F'	0	0.000226712
'M'	0.5	0.000262199
'F'	0	0.000405221
'M'	0	0.000227459
'F'	0	0.000414518
'F'	0	0.000200339
'F'	1.5	0.000241535
'M'	0	0.000423957
'F'	0	0.000345747
'F'	0	0.000179741
'F'	0	0.000156626
'F'	0	0.000197008
'F'	0.5	0.000365818
'M'	0	0.000147962
'F'	0	0.000276269
'M'	0.5	0.000258071
'F'	3	0.000393113
'F'	0	0.000296529
'F'	0	0.000479659
'F'	0	0.000307041
'F'	0	0.000206546
'F'	0.5	0.000323952
'F'	1	0.00024165
'F'	0	0.000181641
'M'	0	0.000249715
'F'	2	0.000572138
'M'	1	0.000286044
'M'	0	0.000201538
'M'	0	0.00024139
'M'	0	0.000403407
'F'	0	0.000234168
'M'	1	0.000252784
'M'	1	0.000153703
'F'	0.5	0.000177256
'M'	1.5	0.000359275
'F'	0	0.000203947
'F'	0	0.000256204
'F'	0	0.00026029
'M'	1	0.000195671
'M'	0	0.000378366
'M'	1	0.000137189
'F'	0.5	0.000458346
'M'	0	0.000290781
'F'	0	0.000298666
'F'	0	0.000540703
'M'	0.5	0.00023796
'M'	0	0.000404122
'F'	0.5	0.000236412
'F'	0	0.00023772
'M'	0.5	0.000380184
'F'	0.5	0.000396952
'F'	1.5	0.000299232
'M'	0	0.00015933
'F'	0	0.000320822
'F'	0	0.000313722
'F'	0	0.000335954
'F'	0	0.000270577
'M'	0	7.81993e-05
'F'	0	0.000435646
'F'	0	0.000171124
'M'	0	0.000317597
'M'	1	0.000321175
'F'	0	0.000337512
'F'	0.5	0.000407572
'M'	0	0.000279555
'M'	0	0.000387376
'F'	0	0.000312292
'M'	0	0.000213663
'F'	2	0.00031072
'M'	0	0.000300171
'M'	1	0.000321896
'F'	0	0.000271813
'M'	0	0.000250126
'F'	0	0.000240343
'M'	1	0.000333185
'M'	0	0.000287648
'M'	0	0.000266097
'M'	0	0.000276145
'F'	0.5	0.000351562
'M'	0	0.000269074
'M'	0	0.000228241
'M'	0	0.000160798
'M'	2	0.000264404
'F'	1	0.000368574
'F'	0	0.000240165
'M'	0	0.000276344
'M'	0	0.000233205
'F'	0	0.000312176
'M'	0	0.000165451
'M'	0.5	0.000232785
'M'	0	0.000223031
'F'	0.5	0.000204568
'M'	0	0.000170666
'F'	0	0.000426037
'F'	0	0.000457315
'F'	1	0.000366365
'M'	1	0.000347321
'M'	0	0.000288706
'F'	1	0.000317697
'M'	0	0.00030588
'M'	2	0.000252399
'M'	0.5	0.000157386
'M'	0	0.000532244
'M'	0	0.00041294
'M'	0	7.82157e-05
'F'	0.5	0.000272918
'M'	0	0.000335007
'M'	0	0.000254543
'M'	0	0.000303839
'M'	0.5	0.000219144
'M'	1.5	0.000228223
'M'	0	0.000381726
'F'	0	0.000277847
'F'	0	0.000395868
'M'	1	0.000433863
'M'	0	0.00024214
'F'	1	0.000386947
'M'	0	0.000151563
'M'	0	0.000219827
'F'	0	0.000242445
'F'	1	0.000414939
'M'	0.5	0.000240386
'M'	0.5	0.000408477
'M'	0.5	0.000518939
'M'	0	0.000256891
'F'	1	0.000454532
'M'	0	0.000298476
'M'	1	0.000338187
'F'	0	0.00023388
'M'	0	0.000167908
'M'	0.5	0.000139226
'M'	0	0.000189471
'F'	0	0.000473632
'F'	0.5	0.000411898
'M'	0	0.000211076
'F'	0	0.000203941
'M'	0	0.000111951
'F'	0	0.000450675
'F'	0	0.000253643
'F'	0.5	0.00031871
'M'	0	0.00028796
'F'	1	0.00039481
'F'	0.5	0.000290656
'F'	1	0.000237615
'F'	0.5	0.000287588
'F'	1	0.000316003
'F'	0	0.00032423
'M'	0.5	0.000480738
'F'	1.5	0.000176146
'M'	2	0.000259485
'M'	0	0.000506898
'F'	1	0.000301257
'F'	0	0.000299767
'M'	0	0.000491738
'F'	0	0.000306575
'F'	0	0.000255054
'F'	0	0.000433588
'F'	0.5	0.000336584
'F'	0	0.000190608
'M'	0	0.000274049
'F'	1	0.000323605
'F'	0	0.000254281
'F'	0	0.000408319
'M'	0	0.000269569
'M'	1.5	0.000513145
'F'	1.5	0.000357109
'F'	0	0.000300211
'M'	0.5	0.000413788
'F'	0	0.000463409
'F'	1.5	0.00024621
'M'	0.5	0.000178721
'F'	0	0.000112587
'M'	0.5	0.000251037
'M'	0	0.000376948
'F'	0	0.000226965
'F'	1.5	0.000247051
'F'	0	0.000253891
'M'	1	0.0002037
'F'	0	0.000431285
'F'	0	0.000308868
'F'	2	0.000478628
'M'	0	0.000199236
'M'	0	0.000247173
'M'	0	0.000210816
'F'	0	0.000220268
'F'	0.5	0.000222137
'F'	1	0.000191883
'F'	0	0.000243229
'F'	0	0.000327037
'F'	2.5	0.000211521
'F'	0	0.000226199
'F'	1	0.000448865
'F'	0	0.000342047
'F'	1	0.000249036
'F'	0.5	0.000183743
'M'	0.5	0.000110135
'F'	0	0.000500925
'M'	0	0.00031485
'F'	0	0.000258978
'M'	0.5	0.000394148
'F'	0	0.00024679
'M'	0	0.000211503
'F'	0	0.000527705
'M'	0	0.000197966
'F'	0	0.000360691
'F'	1	0.000397155
'M'	0.5	0.000314941
'M'	0	0.000335104
'M'	0	0.000382857
'F'	0	0.000177405
'M'	0.5	0.000362254
'F'	0	0.000237949
'M'	1.5	0.000234096
'M'	1	0.000263491
'F'	0	0.000242411
'M'	1	0.000365137
'F'	0.5	0.000304918
'M'	0.5	0.000342831
'M'	1	0.000317305
'F'	0.5	0.00024551
'F'	0	0.000274637
'M'	0.5	0.000377454
'F'	0	0.000514145
'M'	0	0.000139187
'F'	0	0.000389172
'F'	0.5	0.000491715
'F'	1	0.000267548
'M'	0	0.000178865
'F'	0	0.000331644
'M'	0	0.000220437
'M'	0	0.000363241
'M'	0.5	0.000163167
'M'	1	0.000427093
'M'	2.5	0.000223716
'M'	0.5	0.000365255
'F'	0	0.000194789
'M'	0.5	0.000180593
'M'	0	0.000292861
'M'	0	0.000190402
'F'	0.5	0.000500974
'M'	0	0.00022854
'M'	1.5	0.000136678
'F'	0	0.000249316
'M'	1	0.000264705
'F'	0.5	0.000468022
'F'	0	0.000300438
'M'	1.5	0.000257849
'M'	0	0.000455176
'M'	0.5	0.000239549
'F'	2	0.00038872
'M'	0	0.000226033
'F'	0.5	0.000200034
'F'	0	0.000412698
'M'	0	0.000352854
'F'	1.5	0.000337202
'M'	0	0.00014876
'M'	0	0.000351534
'M'	0	0.00015821
'F'	1	0.00026233
'F'	0	0.000512595
'M'	0	0.000244458
'M'	0	0.000224822
'F'	0	0.000295433
'M'	0	0.000377621
'M'	1	0.000509246
'M'	0.5	0.000228607
'F'	0	0.000254741
'M'	0	0.000415895
'M'	0	0.000317149
'M'	0	0.000226986
'M'	0	0.00026926
'M'	1.5	0.000354821
'F'	0	0.000356927
'F'	0	0.00032056
'M'	0	0.000511071
'F'	1	0.000406986
'M'	0	0.000260621
'M'	1	0.000222637
'M'	0.5	0.000231594
'M'	0	0.000168309
'F'	0.5	0.000199072
'F'	0.5	0.000254155
'F'	2	0.000180015
'F'	0	0.000273814
'M'	1	0.000286128
'F'	0.5	0.000328573
'M'	0.5	0.000250799
'M'	1	0.000417391
'F'	0.5	0.000423345
'M'	0	0.000210227
'M'	0	0.000443503
'M'	0	0.000185035
'M'	0.5	0.000308235
'M'	0.5	0.000111282
'F'	0	0.000195575
'F'	0	0.000238847
'M'	0	0.000203035
'M'	0	0.000459472
'F'	0	0.000314276
'F'	0	0.000559331
'F'	0.5	0.000229592
'F'	0	0.000311064
'F'	0	0.000473956
'M'	0	0.000400845
'F'	0	0.000215203
'M'	1	0.000248279
'M'	2	0.000451448
'F'	0	0.00034903
'F'	0	0.000281946
'F'	1	0.000244635
'F'	0.5	0.000207677
'F'	0.5	0.000531202
'F'	0	0.000467695
'M'	0	0.000261576
'F'	0	0.000260841
'M'	0	0.000163104
'M'	0	0.000250737
'F'	0	0.000432541
'M'	0.5	0.000242747
'F'	0	0.000488372
'M'	0	0.00016464
'F'	0	0.000283013
'M'	0	0.000493792
'M'	0.5	0.000468742
'F'	1	0.000420846
'M'	2	0.000379152
'F'	0	0.00010453
'M'	0	0.00032542
'M'	0	0.000233803
'M'	0	0.00032796
'F'	0	0.000145737
'F'	0	0.000191077
'F'	1.5	0.000300703
'F'	0	0.000390547
'F'	0.5	0.000432535
'M'	0	0.000199678
'F'	0	0.000397646
'F'	1.5	0.000249381
'F'	0	0.000404423
'F'	0	0.000354338
'F'	1	0.000286399
'F'	1.5	0.000382772
'M'	0	0.00033258
'F'	0	0.000260939
'M'	0	0.000459874
'F'	0	0.000328693
'F'	0	0.000395261
'M'	2	0.000239549
'M'	0	0.000257599
'M'	0	0.000298825
'M'	0.5	0.00040087
'M'	0.5	8.90688e-05
'M'	0	0.000287673
'M'	0.5	0.000360544
'F'	0.5	0.000118521
'F'	0	0.00029148
'M'	0	0.000272259
'M'	0	0.000221113
'M'	0.5	0.000427575
'M'	0	0.000244847
'M'	0	0.00036746
'F'	0	0.000348381
'M'	0.5	0.000518529
'M'	0.5	0.000125273
'M'	0	7.29965e-05
'F'	0	0.00026053
'M'	0	0.000328498
'F'	0.5	0.000236136
'F'	0.5	0.000491071
'M'	0.5	0.000412998
'M'	0	0.000358107
'M'	0	0.000464012
'M'	1	0.000244707
'M'	0.5	0.000189918
'M'	0	0.000197779
'F'	1	0.000340053
'F'	0	0.000285146
'F'	1.5	0.000276904
'F'	0	0.000485731
'F'	1	0.000226969
'F'	0	0.000215419
'F'	0	0.000218652
'F'	0	0.000160176
'M'	1.5	0.000140845
'M'	0	0.000244922
'F'	1.5	0.000240949
'F'	0	0.000305701
'F'	2	0.000229464
'F'	0	0.000233656
'M'	0	0.000300035
'M'	0	0.000272408
'M'	0	0.000141361
'F'	0.5	0.000259551
'M'	1.5	0.000318945
'F'	0	0.000384749
'F'	0	0.000359847
'F'	1	0.0004552
'F'	0	0.000242591
'F'	1	0.000320494
'M'	0	0.000208126
'M'	0.5	0.000312781
'F'	0	0.000178729
'F'	0	0.00013937
'F'	0	0.000228365
'F'	0	0.000227416
'F'	0	0.000373414
'F'	0.5	0.000230603
'M'	0	0.000366406
'M'	0	0.000237039
'M'	0	0.000264697
'F'	0	0.000280504
'M'	0	0.000206698
'M'	0	0.000251314
'M'	0	0.000350482
'M'	0	0.000504353
'M'	0	0.000288201
'F'	0	0.000312359
'F'	0	0.000309449
'F'	0	0.00021746
'M'	0	0.000309681
'F'	1	0.000273861
'F'	0	0.000385856
'F'	0	0.000377537
'F'	0.5	0.000325951
'F'	0	0.000254412
'M'	0	0.000410883
'M'	0	0.000365527
'F'	1.5	0.000544775
'M'	0	0.000408826
'F'	0	0.000255614
'M'	0	0.000347174
'M'	0	0.000184797
'M'	1.5	0.00020584
'F'	0	0.000230574
'F'	0	0.000301113
'F'	0	0.000396152
'M'	0	0.000409247
'F'	0	0.000157109
'M'	0	0.000192146
'F'	0	0.000422316
'F'	0	0.000323588
'F'	1.5	0.000221772
'M'	0	0.000451696
'F'	1	0.000311836
'M'	0	0.000202313
'F'	1	0.000580047
'M'	0	0.000113115
'M'	0	0.00045446
'F'	0	0.000399643
'F'	0	0.000250212
'F'	0	0.00023992
'M'	0	0.000270113
'F'	0	0.000254349
'F'	0	0.000191452
'F'	1	0.00040207
'F'	0.5	0.000253216
'F'	0	0.000257186
'F'	0	0.000278679
'M'	0	0.000270513
'F'	0	0.000242672
'F'	1.5	0.000326633
'F'	0.5	0.000319118
'F'	1	0.000519839
'F'	2.5	0.00022428
'F'	0	0.000353404
'F'	0	0.000301304
'F'	0	0.000285153
'F'	0	0.000469282
'M'	0.5	0.000123465
'M'	0	0.000240887
'F'	0	0.000248159
'F'	1.5	0.000284253
'M'	0.5	0.000242622
'M'	1	0.000171602
'M'	0	0.000293807
'F'	0	0.000337311
'F'	0	0.000301313
'F'	0	0.000381416
'M'	0	0.000321984
'M'	0.5	0.000272824
'M'	2.5	0.00023292
'M'	0	0.000379438
'M'	0.5	0.000135721
'F'	2.5	0.000401507
'F'	0	0.000298941
'F'	0.5	0.00021413
'M'	1.5	0.000261869
'M'	1.5	0.00025381
'F'	0	9.99781e-05
'F'	0	0.000254683
'F'	0	0.000359411
'F'	0	0.000390698
'F'	0	0.000270611
'M'	0	0.000284985
'F'	1	0.000375546
'F'	0	0.000387117
'M'	1.5	0.000252254
'F'	0	0.000266969
'M'	0	0.000384874
'M'	2	0.000441209
'F'	0	0.000276216
'M'	0	0.000267669
'F'	1.5	0.000292588
'M'	0	0.000227666
'M'	0.5	0.00035917
'F'	0	0.000296488
'F'	1	0.000321138
'M'	0	0.000137301
'M'	0	0.000305062
'F'	0	0.000306393
'M'	0.5	0.000218199
'M'	0	0.000136583
'F'	0	0.000332157
'F'	0.5	0.000384112
'F'	0	0.000189868
'F'	3.5	0.000185628
'M'	0.5	0.000121142
'F'	1	0.000238016
'F'	0	0.000182345
'F'	0	0.000386606
'F'	0	0.000284704
'M'	2	0.000163777
'M'	0	0.000111532
'M'	1	0.000222044
'M'	0	0.000214432
'M'	0	0.000384545
'M'	0	0.000220655
'F'	0	0.000258594
'F'	2	0.000286819
'F'	0.5	0.000216139
'F'	0.5	0.000195117
'F'	2.5	0.000449575
'F'	0	0.000348393
'F'	0	0.000265936
'M'	0.5	0.000178597
'F'	1.5	0.000404548
'F'	0	0.000277105
'M'	1	0.000184815
'F'	0	0.000260523
'M'	0	0.000314978
'F'	0	0.000379206
'M'	0	0.00031053
'M'	0	0.000384423
'M'	0	0.000231757
'F'	0	0.000389875
'F'	2	0.000346779
'M'	2.5	0.000289242
'F'	0	0.000238978
'F'	0.5	0.00040119
'F'	0	0.000453778
'M'	0	0.000421853
'F'	0	0.000257212
'M'	0.5	0.000168116
'F'	0	0.000273762
'F'	1	0.000306614
'F'	1	0.000177325
'M'	0	0.000465283
'M'	0	0.000578757
'F'	0	0.000212413
'F'	1.5	0.000425494
'F'	0	0.000210268
'M'	0	0.000279596
'F'	1	0.00052604
'M'	0	0.000363181
'F'	0	0.00027786
'M'	0	0.000232573
'F'	3	0.000225547
'F'	0	0.000260754
'M'	0	0.000160726
'F'	0	0.000383012
'M'	0	0.000345632
'M'	0.5	0.000413239
'M'	0	0.000335836
'M'	1	0.000272214
'M'	0.5	0.000292077
'M'	0	0.000277678
'M'	0	0.000162945
'F'	0	0.000426204
'M'	0	0.000181398
'F'	0	0.000319345
'M'	0.5	0.000449679
'M'	0	0.00021223
'M'	0	0.00020076
'F'	0	0.000289054
'M'	0	0.000162481
'M'	0	0.000199267
'M'	0.5	0.000148333
'F'	0.5	0.000166127
'F'	0	0.000437129
'F'	1.5	0.000309127
'M'	2	0.00033629
'F'	0	0.000200235
'M'	0	0.000478662
'M'	1	0.000325339
'M'	0	0.000210323
'F'	1	0.000315034
'F'	1	0.000319792
'M'	0	0.000300448
'F'	0	0.000339958
'M'	0	0.000289846
'M'	0	0.000136906
'F'	0.5	0.000321517
'F'	0	0.000369002
'F'	0	0.00041193
'F'	0	0.000326303
'F'	0	0.000308713
'F'	0	0.000513322
'F'	1	0.0001196
'F'	0	0.000172117
'F'	0	0.000568523
'F'	2	0.000404271
'M'	0	0.00019411
'M'	0	0.00024183
'F'	0	0.000345777
'M'	1	0.000350958
'F'	0.5	0.000277687
'F'	2	0.000276876
'M'	0	0.000313327
'F'	0	0.000177012
'F'	0	0.000391536
'M'	0	0.000338557
'F'	0	0.000212396
'M'	0	0.000251125
'M'	1	0.000247308
'M'	0	0.000278241
'M'	0	0.000347659
'F'	2.5	0.000255932
'M'	2	0.000229797
'M'	1.5	0.000278677
'M'	0	0.000393793
'M'	0	0.000219525
'M'	1	0.00020166
'F'	1	0.000298616
'M'	0	0.000327683
'M'	0	0.000339153
'M'	0	0.000300366
'M'	0	0.000352521
'F'	0.5	0.000160718
'M'	2	0.000428934
'F'	0	0.000212278
'F'	0	0.000331979
'F'	0	0.000268427
'M'	0	0.000286276
'M'	0	0.000181766
'M'	0	0.00030098
'M'	1	0.000288049
'F'	0	0.000253242
'F'	0.5	0.000184543
'F'	1	0.00017168
'F'	1.5	0.000358917
'M'	0	0.000229373
'M'	0	0.000267466
'F'	0	0.000253264
'F'	0	0.000363311
'F'	0.5	0.000155561
'M'	0.5	0.000259139
'F'	0	0.000186725
'M'	1	0.000205136
'F'	0.5	0.000317718
'M'	0	0.000239754
'M'	0	0.000246669
'F'	1.5	0.000347959
'M'	0.5	0.000378578
'F'	0	0.000244228
'F'	0.5	0.000221425
'M'	0	0.000187709
'F'	0.5	0.00028628
'M'	1	0.00025248
'M'	0.5	0.000197507
'M'	1	0.000149735
'M'	0.5	0.000263115
'M'	0	0.00033926
'F'	0.5	0.000314405
'F'	0	0.000180355
'F'	0	0.000205438
'F'	0	0.000275287
'F'	0	0.000317529
'M'	0	0.000222406
'F'	0	0.000239481
'M'	1	0.000421415
'F'	1	0.000256447
'M'	0	0.000148164
'M'	0	0.000154953
'F'	0.5	0.000303277
'F'	0.5	0.000286664
'M'	0	0.000299868
'F'	0	0.000506454
'M'	0	0.000205622
'F'	0	0.000293948
'M'	0.5	0.00028451
'F'	0	0.00020683
'M'	0	0.0005709
'M'	0.5	0.000300773
'M'	0	0.000325599
'M'	0	0.000281281
'M'	1.5	0.000563962
'M'	0	0.00036658
'M'	0	0.00021781
'F'	0.5	0.000199696
'F'	0	0.000312956
'F'	0	0.000211908
'F'	0	0.000532079
'F'	0	0.000259223
'F'	0	0.000216356
'M'	0	0.000218534
'M'	1	0.000147155
'F'	1	0.000279404
'M'	2	0.000165797
'M'	0	0.000265567
'M'	1	0.0004537
'F'	0	0.000180861
'F'	0.5	0.000430731
'F'	0	0.000232682
'F'	0	0.000189159
'F'	0.5	0.000246258
'M'	3	0.000184551
'F'	0.5	0.000271551
'F'	0	0.000413702
'F'	0	0.000413259
'F'	1	0.000401332
'M'	2.5	0.000124173
'M'	0	0.000317039
'M'	0	0.000185505
'M'	0	0.000302252
'F'	0	0.000266968
'F'	0	0.000267939
'M'	0	0.000435461
'M'	0.5	0.000364881
'M'	0	0.000215673
'F'	0	0.000322428
'M'	0	0.000332198
'M'	0	0.000173353
'F'	0	0.000177164
'F'	0	0.000303555
'F'	0	0.000299965
'F'	0.5	0.000237625
'M'	0.5	0.00029445
'F'	0	0.000482123
'M'	1	0.000181538
'F'	0	0.000354253
'M'	0	0.000205976
'M'	0	0.000290774
'F'	1	0.000328457
'F'	0	0.000190038
'F'	0	0.00021301
'M'	0	0.000226565
'F'	0	0.000218088
'M'	1.5	0.000150669
'M'	0	0.000425311
'M'	0	0.000239466
'F'	0	0.000261151
'F'	1	0.000272748
'M'	0	0.000251152
'F'	0	0.00022574
'F'	0	0.000217044
'F'	2	0.000337878
'F'	0	0.000267336
'M'	0	0.00040142
'M'	0.5	0.000192581
'M'	0	0.000295843
'M'	1	0.000575526
'M'	0	0.000224799
'F'	1	0.000329678
'F'	0	0.000249287
'M'	0	0.000153216
'M'	0	0.000309384
'M'	2	0.000167142
'M'	0	0.000266187
'F'	1	0.000235849
'M'	1	0.000210791
'F'	0	0.000284886
'M'	0	0.000317858
'F'	0	0.000249613
'F'	0.5	0.000125455
'M'	0.5	0.000459809
'F'	0	0.000250565
'M'	0	0.000226039
'M'	1	0.000181467
'M'	0	0.000175242
'F'	1	0.000273605
'M'	0	0.000226106
'M'	1.5	0.000230311
'F'	0	0.000374374
'M'	0.5	0.000516977
'F'	1.5	0.000286936
'F'	0	0.000535518
'F'	1	0.000129161
'F'	0	0.000358452
'F'	0	0.000559454
'F'	1	0.000302736
'F'	0	0.000201656
'M'	0	0.000219445
'F'	0	0.000437006
'F'	0	0.000183661
'F'	0	0.000423434
'F'	0.5	0.000383072
'M'	0	0.000186732
'F'	0	0.000227473
'F'	0	0.000250594
'M'	1	0.000225499
'M'	2	0.000414378
'F'	0.5	0.000233746
'F'	0	0.00041112
'F'	0	0.000184982
'F'	0	0.000488133
'M'	0	0.000265006
'F'	0	0.000226189
'M'	0	0.000536177
'M'	3	0.000384098
'M'	0	0.000232356
'F'	0	0.00041735
'F'	0	0.000224834
'F'	2	0.000278538
'M'	0	0.000429789
'M'	0	0.000293322
'M'	0	0.000117568
'M'	0.5	0.000286671
'F'	0	0.000161622
'M'	0	0.000296526
'M'	1	0.000362412
'F'	1.5	0.000209618
'F'	1	0.000130309
'M'	0	0.000159865
'M'	0	0.00048635
'F'	0	0.000153329
'M'	0	0.000328226
'M'	0	0.000500256
'M'	0	0.000130508
'F'	0	0.000137124
'M'	0	0.000370905
'F'	0	0.00024276
'F'	1	0.000468485
'F'	0	0.000268422
'M'	0	0.000289907
'F'	1.5	0.000305582
'F'	0	0.000258295
'F'	1.5	0.000348246
'M'	1	0.000125622
'M'	1	0.000320045
'F'	0	0.000148628
'F'	0	0.000417446
'F'	2	0.000256858
'M'	0	0.000306053
'F'	0	0.000392376
'F'	0	0.000229004
'F'	0	0.000183982
'F'	0	0.000268015
'M'	0.5	0.000280205
'M'	2.5	0.000318747
'F'	1	0.000397768
'F'	0	0.000374468
'M'	0	0.000203098
'F'	0	0.000324628
'F'	0	0.000202238
'F'	0	0.000344242
'M'	0	0.000221721
'F'	0	0.000329013
'M'	0	0.000339654
'M'	0	0.000239985
'M'	0	0.000441561
'F'	1	0.000518565
'F'	1	0.000518822
'F'	0	0.000242114
'F'	0	0.000317257
'F'	1	0.000510177
'M'	0	0.000275585
'F'	2.5	0.000310493
'M'	0.5	0.000288676
'M'	0	0.000389442
'F'	0	0.00051116
'M'	1	0.000168661
'F'	0	0.000342443
'F'	0	0.000242
'F'	0	0.00012123
'M'	0	0.000296816
'F'	0	0.000346606
'M'	0	0.00027146
'F'	0	0.000298838
'F'	2.5	0.000438562
'F'	1	0.000186487
'F'	0	0.000281394
'F'	0	0.000353234
'F'	0	0.00027647
'M'	2	0.000291736
'F'	0	0.000289701
'M'	0	0.000211288
'F'	0.5	0.000251552
'M'	0.5	0.000403677
'F'	0	0.000244514
'F'	3	0.000175268
'F'	0	0.000276839
'F'	0.5	0.000372129
'M'	0.5	0.000346065
'F'	0	0.00022626
'M'	0.5	0.000278607
'F'	0	0.000281526

## Sheet: Figure 2c-d
ANCOVA models: FH of SUD*Sex effect on pairwise global TE
Transition	F-statistic	df(effect)	df (error)	p-value	p-value corrected	partial eta squared
DMN+ to DMN+	1.69012	1	1585	0.193774	0.238491	0.00106519
DMN+ to DMN-	1.13215	1	1585	0.287478	0.306644	0.000713783
DMN+ to VIS+	3.0287	1	1585	0.0819977	0.145774	0.00190721
DMN+ to VIS-	5.00098	1	1585	0.0254717	0.123848	0.00314527
DMN- to DMN+	1.69667	1	1585	0.192913	0.238491	0.00106931
DMN- to DMN-	0.912812	1	1585	0.339515	0.339515	0.000575575
DMN- to VIS+	3.95076	1	1585	0.0470222	0.123848	0.00248639
DMN- to VIS-	3.71255	1	1585	0.0541833	0.123848	0.00233683
VIS+ to DMN+	1.8522	1	1585	0.173721	0.238491	0.00116722
VIS+ to DMN-	1.82079	1	1585	0.177412	0.238491	0.00114745
VIS+ to VIS+	5.58366	1	1585	0.018249	0.123848	0.00351044
VIS+ to VIS-	3.76736	1	1585	0.0524392	0.123848	0.00237125
VIS- to DMN+	3.18863	1	1585	0.0743432	0.145774	0.00200772
VIS- to DMN-	1.48362	1	1585	0.223391	0.255304	0.000935161
VIS- to VIS+	3.96618	1	1585	0.0465943	0.123848	0.00249608
VIS- to VIS-	5.27346	1	1585	0.0217829	0.123848	0.00331607
Females T-test (FH+ vs. FH-) Pairwise Global TE Results
Transition	Contrast	N1	N2	T-Statistic	p-value	p-value corrected	Cohen's D	CI lower	CI upper
DMN+ to DMN+	Females: FH+ − FH−	238	626	0.904277	0.366101	0.366101	0.0688625	-4.31158e-06	1.16787e-05
DMN+ to DMN-	Females: FH+ − FH−	238	626	1.12712	0.260004	0.299338	0.0858327	-8.95644e-06	3.31189e-05
DMN+ to VIS+	Females: FH+ − FH−	238	626	1.03494	0.300988	0.321053	0.0788127	-9.41849e-06	3.04311e-05
DMN+ to VIS-	Females: FH+ − FH−	238	626	1.1226	0.261921	0.299338	0.0854881	-7.00876e-06	2.57394e-05
DMN- to DMN+	Females: FH+ − FH−	238	626	1.30665	0.191682	0.27881	0.0995036	-7.45338e-06	3.71419e-05
DMN- to DMN-	Females: FH+ − FH−	238	626	1.19071	0.234097	0.299338	0.0906746	-3.46133e-06	1.41384e-05
DMN- to VIS+	Females: FH+ − FH−	238	626	1.34963	0.177489	0.27881	0.102777	-6.11708e-06	3.30487e-05
DMN- to VIS-	Females: FH+ − FH−	238	626	1.57952	0.114585	0.27881	0.120283	-3.81518e-06	3.52664e-05
VIS+ to DMN+	Females: FH+ − FH−	238	626	1.41389	0.157756	0.27881	0.10767	-5.33477e-06	3.28215e-05
VIS+ to DMN-	Females: FH+ − FH−	238	626	1.60203	0.109515	0.27881	0.121998	-3.13846e-06	3.10182e-05
VIS+ to VIS+	Females: FH+ − FH−	238	626	2.19568	0.0283806	0.227045	0.167205	5.15944e-07	9.20971e-06
VIS+ to VIS-	Females: FH+ − FH−	238	626	1.46418	0.14351	0.27881	0.1115	-9.62252e-06	6.61435e-05
VIS- to DMN+	Females: FH+ − FH−	238	626	1.83595	0.0667087	0.266835	0.139812	-8.74436e-07	2.62034e-05
VIS- to DMN-	Females: FH+ − FH−	238	626	2.02507	0.0431681	0.23023	0.154213	5.00674e-07	3.20229e-05
VIS- to VIS+	Females: FH+ − FH−	238	626	1.50995	0.131423	0.27881	0.114986	-8.49274e-06	6.5138e-05
VIS- to VIS-	Females: FH+ − FH−	238	626	2.65101	0.00817235	0.130758	0.20188	1.34907e-06	9.04306e-06
Males T-test (FH+ vs. FH-) Pairwise Global TE Results
Transition	Contrast	N1	N2	T-Statistic	p-value	p-value corrected	Cohen's D	CI lower	CI upper
DMN+ to DMN+	Males: FH+ − FH−	198	549	-0.579413	0.562486	0.612294	-0.0480319	-1.22891e-05	6.68811e-06
DMN+ to DMN-	Males: FH+ − FH−	198	549	-0.562381	0.574025	0.612294	-0.04662	-3.20362e-05	1.77687e-05
DMN+ to VIS+	Males: FH+ − FH−	198	549	-0.972039	0.331347	0.612294	-0.0805796	-3.43086e-05	1.15848e-05
DMN+ to VIS-	Males: FH+ − FH−	198	549	-0.624523	0.532475	0.612294	-0.0517714	-2.34778e-05	1.21453e-05
DMN- to DMN+	Males: FH+ − FH−	198	549	-0.799717	0.42413	0.612294	-0.0662945	-3.76497e-05	1.58542e-05
DMN- to DMN-	Males: FH+ − FH−	198	549	-0.908974	0.363658	0.612294	-0.0753517	-1.55436e-05	5.70508e-06
DMN- to VIS+	Males: FH+ − FH−	198	549	-0.806862	0.420004	0.612294	-0.0668868	-2.97256e-05	1.24084e-05
DMN- to VIS-	Males: FH+ − FH−	198	549	-1.09188	0.275239	0.612294	-0.090514	-3.6284e-05	1.0348e-05
VIS+ to DMN+	Males: FH+ − FH−	198	549	-1.39343	0.163906	0.612294	-0.115512	-3.41274e-05	5.79255e-06
VIS+ to DMN-	Males: FH+ − FH−	198	549	-0.891767	0.372806	0.612294	-0.0739252	-2.46514e-05	9.2511e-06
VIS+ to VIS+	Males: FH+ − FH−	198	549	-1.08873	0.276627	0.612294	-0.0902527	-7.29366e-06	2.08979e-06
VIS+ to VIS-	Males: FH+ − FH−	198	549	-1.26675	0.205639	0.612294	-0.105011	-6.43472e-05	1.38739e-05
VIS- to DMN+	Males: FH+ − FH−	198	549	-0.685871	0.493008	0.612294	-0.056857	-1.89633e-05	9.14354e-06
VIS- to DMN-	Males: FH+ − FH−	198	549	-0.968158	0.33328	0.612294	-0.0802579	-2.5577e-05	8.68179e-06
VIS- to VIS+	Males: FH+ − FH−	198	549	-1.11366	0.265784	0.612294	-0.0923197	-5.98827e-05	1.65333e-05
VIS- to VIS-	Males: FH+ − FH−	198	549	-0.403022	0.687047	0.687047	-0.0334095	-5.06956e-06	3.3426e-06

## Sheet: Figure 3a-b
Figure 3A ANCOVA results: FHSUD main effect on mean network TE
Network	F-statistic	df(effect)	df (error)	p-value	p-value corrected	partial eta squared
VIS	0.0444591	1	1585	0.833029	0.993109	2.80491e-05
SOM	2.91288	1	1585	0.0880709	0.792638	0.00183441
DAT	1.05984	1	1585	0.303408	0.89136	0.000668224
VAT	1.13213	1	1585	0.287482	0.89136	0.000713771
LIM	0.0614058	1	1585	0.80432	0.993109	3.87403e-05
FPN	0.0217534	1	1585	0.882764	0.993109	1.37244e-05
DMN	4.90437e-05	1	1585	0.994413	0.994413	3.09424e-08
SUB	0.720341	1	1585	0.39616	0.89136	0.000454268
CER	0.0688489	1	1585	0.793054	0.993109	4.34359e-05
Figure 3B ANCOVA results: Sex*FHSUD interaction effect on mean network TE
Network	F-statistic	df(effect)	df (error)	p-value	p-value corrected	partial eta squared
VIS	2.20878	1	1585	0.137426	0.247367	0.00139161
SOM	0.251997	1	1585	0.615742	0.69271	0.000158963
DAT	7.23112	1	1585	0.00724017	0.034788	0.0045415
VAT	4.23673	1	1585	0.0397215	0.119164	0.00266589
LIM	0.00647883	1	1585	0.935857	0.935857	4.08757e-06
FPN	0.306221	1	1585	0.580087	0.69271	0.000193162
DMN	7.11298	1	1585	0.00773066	0.034788	0.00446764
SUB	1.19285	1	1585	0.274921	0.412381	0.000752024
CER	3.59341	1	1585	0.058191	0.13093	0.00226201
\

## Sheet: Figure 3c, 3f, 3i (DMN)
Default Mode Network: mean TE values for all 1886 subjects
Sex	FH density	Mean DMN TE				Mean DMN NETWORK: ANCOVA results
'F'	0	9.47762e-05				Variable	df1	df2	F-statistic	p-value	p-value corrected	partial eta squared
'M'	0	5.8216e-05				Sex	1	1585	35.5885	3.00011e-09	2.10007e-08	0.0219602
'M'	0	6.50158e-05				Age	1	1585	5.54437	0.0186616	0.0653157	0.00348583
'M'	1	5.98515e-05				FH of SUD	1	1585	4.90437e-05	0.994413	0.994413	3.09424e-08
'M'	1	4.75212e-05				Framewise Displacement	1	1585	41.3428	1.68638e-10	2.36093e-09	0.0254207
'F'	0.5	4.61561e-05				Model	2	1585	2.22001	0.108946	0.169471	0.00279345
'F'	1	0.000177905				Household Income	2	1585	2.51143	0.0814747	0.142581	0.00315899
'M'	1.5	9.39117e-05				Parent Education	4	1585	2.10162	0.0783065	0.142581	0.00527579
'M'	0	6.01331e-05				Race/Ethnicity	4	1585	0.246927	0.911607	0.98173	0.000622771
'F'	2.5	4.78164e-05				Prenatal Substance Exposure	1	1585	0.125412	0.723284	0.920543	7.91183e-05
'M'	0	4.8621e-05				Parent MH	1	1585	4.61945	0.0317624	0.0889348	0.00290601
'F'	1	4.58746e-05				Puberty	2	1585	0.112252	0.893826	0.98173	0.000141622
'F'	1	8.70635e-05				Sex x FH of SUD	1	1585	7.11298	0.00773066	0.0360764	0.00446764
'F'	0	7.83503e-05				Income x FH of SUD	2	1585	2.8315	0.0592225	0.138186	0.00356015
'M'	0	3.00621e-05				Sex x Puberty	2	1585	0.821852	0.439804	0.615725	0.00103596
'F'	2	8.0393e-05
'F'	1.5	5.68751e-05
'M'	0	4.37986e-05
'M'	0	2.54288e-05				Correlations: FHD x mean DMN TE
'M'	2	6.36463e-05				Group	N	Spearman rho	p-value	p-value corrected	CI Lower	CI Upper
'F'	0	5.02986e-05				Females	1001	0.0501958	0.10549	0.21098	-0.0129064	0.11187
'M'	1	4.93529e-05				Males	885	-0.0203184	0.546071	0.655285	-0.086647	0.0476883
'M'	1.5	8.40872e-05
'M'	0	2.72712e-05
'F'	0.5	6.89254e-05
'F'	0	3.80181e-05
'M'	0.5	3.36167e-05
'F'	0	6.16989e-05
'M'	2.5	4.40998e-05				Figure 3I: Within-female t-tests (FH+ vs FH-) pairwise network TE of DMN
'M'	0	4.51737e-05				Transition	Sex	Contrast	T-statistic	p-value	p-value corrected	Cohen's D	CI Lower	N2	N1	N2
'F'	0.5	4.30109e-05				DMN+→DMN+	F	FH+ vs FH-	2.05464	0.0405908	0.0755406	0.165873	1.49351e-07	6.78763e-06	238	626
'M'	0.5	3.58369e-05				DMN+→DMN-	F	FH+ vs FH-	1.60189	0.109994	0.125708	0.128639	-1.71398e-06	1.6791e-05	238	626
'F'	0	4.04489e-05				DMN+→VIS+	F	FH+ vs FH-	2.03562	0.0424916	0.0755406	0.166562	7.42018e-08	4.28471e-06	238	626
'M'	0	3.32053e-05				DMN+→VIS-	F	FH+ vs FH-	2.30982	0.0214949	0.0755406	0.200558	6.91463e-07	8.62477e-06	238	626
'F'	0	4.14855e-05				DMN-→DMN+	F	FH+ vs FH-	1.86972	0.0622714	0.0914745	0.149476	-4.23788e-07	1.68727e-05	238	626
'M'	0	1.78096e-05				DMN-→DMN-	F	FH+ vs FH-	1.69733	0.0904558	0.11133	0.137973	-4.85719e-07	6.61719e-06	238	626
'M'	1	4.40527e-05				DMN-→VIS+	F	FH+ vs FH-	2.24666	0.025273	0.0755406	0.189458	4.41831e-07	6.64791e-06	238	626
'M'	1.5	5.12039e-05				DMN-→VIS-	F	FH+ vs FH-	1.32749	0.185164	0.197508	0.109353	-1.0267e-06	5.29321e-06	238	626
'F'	0	7.45048e-05				VIS+→DMN+	F	FH+ vs FH-	1.86522	0.0628887	0.0914745	0.147806	-3.03671e-07	1.15484e-05	238	626
'M'	3.5	4.1415e-05				VIS+→DMN-	F	FH+ vs FH-	1.74908	0.0810845	0.108113	0.141967	-6.8841e-07	1.17785e-05	238	626
'M'	0	3.64047e-05				VIS+→VIS+	F	FH+ vs FH-	2.07788	0.0384361	0.0755406	0.175397	7.14037e-08	2.59625e-06	238	626
'M'	0	8.00648e-05				VIS+→VIS-	F	FH+ vs FH-	2.05333	0.0407853	0.0755406	0.175511	1.94454e-07	9.03238e-06	238	626
'F'	0	6.70981e-05				VIS-→DMN+	F	FH+ vs FH-	2.21911	0.0270805	0.0755406	0.182188	7.86264e-07	1.30195e-05	238	626
'F'	0	5.36598e-05				VIS-→DMN-	F	FH+ vs FH-	1.26206	0.207686	0.207686	0.101446	-2.51225e-06	1.1519e-05	238	626
'M'	0	4.31411e-05				VIS-→VIS+	F	FH+ vs FH-	2.29825	0.0221271	0.0755406	0.194081	6.31923e-07	8.12769e-06	238	626
'M'	0.5	4.3522e-05				VIS-→VIS-	F	FH+ vs FH-	2.13757	0.0332606	0.0755406	0.1853	1.34906e-07	3.24492e-06	238	626
'M'	1	3.46456e-05
'M'	0	7.86134e-05				Figure 3I: Within-male t-tests (FH+ vs FH-) pairwise network TE of DMN
'M'	1.5	1.99698e-05				Transition	Sex	Contrast	T-statistic	p-value	p-value corrected	Cohen's D	CI Lower	N2	N1	N2
'M'	0	2.93048e-05				DMN+→DMN+	M	FH+ vs FH-	-1.08788	0.277375	0.493973	-0.0885191	-4.89772e-06	1.40895e-06	198	549
'F'	0	4.72284e-05				DMN+→DMN-	M	FH+ vs FH-	-1.14881	0.25144	0.493973	-0.0964683	-1.28891e-05	3.38444e-06	198	549
'M'	0.5	5.14622e-05				DMN+→VIS+	M	FH+ vs FH-	0.154568	0.877246	0.877246	0.0124584	-1.80847e-06	2.11703e-06	198	549
'F'	0	4.80908e-05				DMN+→VIS-	M	FH+ vs FH-	-1.0192	0.308733	0.493973	-0.0794716	-4.99568e-06	1.58446e-06	198	549
'M'	0	6.34985e-05				DMN-→DMN+	M	FH+ vs FH-	-1.04573	0.296417	0.493973	-0.0872314	-1.22416e-05	3.74303e-06	198	549
'F'	0	3.69448e-05				DMN-→DMN-	M	FH+ vs FH-	-1.29267	0.196967	0.493973	-0.106169	-5.22966e-06	1.08145e-06	198	549
'F'	0	6.95867e-05				DMN-→VIS+	M	FH+ vs FH-	-1.1485	0.25152	0.493973	-0.0933738	-4.70346e-06	1.23518e-06	198	549
'F'	1.5	7.99843e-05				DMN-→VIS-	M	FH+ vs FH-	-0.317932	0.750715	0.800762	-0.0254902	-3.01403e-06	2.17504e-06	198	549
'M'	0	2.93323e-05				VIS+→DMN+	M	FH+ vs FH-	-0.881675	0.378545	0.550611	-0.072097	-7.92756e-06	3.01969e-06	198	549
'F'	0	3.06292e-05				VIS+→DMN-	M	FH+ vs FH-	-1.20821	0.227775	0.493973	-0.0994137	-9.06398e-06	2.1654e-06	198	549
'F'	0	5.57866e-05				VIS+→VIS+	M	FH+ vs FH-	-1.23674	0.216982	0.493973	-0.100302	-1.97335e-06	4.49571e-07	198	549
'M'	0.5	7.01386e-05				VIS+→VIS-	M	FH+ vs FH-	-0.555695	0.578744	0.689797	-0.0438861	-4.73633e-06	2.64902e-06	198	549
'M'	0	3.73959e-05				VIS-→DMN+	M	FH+ vs FH-	-1.14704	0.252089	0.493973	-0.0912059	-9.21912e-06	2.42586e-06	198	549
'M'	0	2.96986e-05				VIS-→DMN-	M	FH+ vs FH-	-1.17931	0.239113	0.493973	-0.100064	-9.7922e-06	2.45172e-06	198	549
'F'	0	3.60282e-05				VIS-→VIS+	M	FH+ vs FH-	-0.519713	0.603572	0.689797	-0.0416132	-4.33235e-06	2.52099e-06	198	549
'M'	2	1.13026e-05				VIS-→VIS-	M	FH+ vs FH-	-0.737229	0.461426	0.615235	-0.0577189	-1.73865e-06	7.90337e-07	198	549
'M'	0	4.82492e-05
'F'	1	5.20955e-05
'M'	0	4.4226e-05
'F'	0.5	7.25188e-05
'F'	0	2.53011e-05
'F'	0	7.87612e-05
'M'	0	3.26508e-05
'M'	0	5.81622e-05
'F'	0	5.47903e-05
'M'	0.5	4.2218e-05
'M'	0	6.33836e-05
'F'	0	5.89396e-05
'M'	0	6.77492e-05
'F'	0	7.87851e-05
'F'	0	4.81299e-05
'M'	0	5.33171e-05
'M'	0.5	4.33995e-05
'M'	0	4.2609e-05
'M'	0	0.000101341
'M'	0	6.41712e-05
'F'	0	6.54929e-05
'M'	0	2.36732e-05
'M'	0	2.68267e-05
'F'	0.5	9.22316e-05
'M'	0	3.89178e-05
'F'	0.5	6.68662e-05
'M'	0.5	3.02177e-05
'M'	0	6.51412e-05
'M'	0	0.000123555
'M'	0	4.59304e-05
'M'	0	9.23598e-05
'F'	0	5.24252e-05
'M'	0.5	4.20521e-05
'M'	0.5	6.00963e-05
'F'	0	3.8957e-05
'F'	1	5.96614e-05
'M'	0	5.91575e-05
'M'	0	4.48108e-05
'F'	0	3.25364e-05
'M'	0	4.65939e-05
'M'	1	3.20814e-05
'F'	1	6.53911e-05
'F'	0	4.37128e-05
'M'	0	2.76933e-05
'M'	0	1.96317e-05
'F'	1	3.73112e-05
'M'	0	6.39632e-05
'F'	1.5	3.74549e-05
'F'	2	3.8386e-05
'M'	1.5	2.36706e-05
'F'	2	7.33847e-05
'M'	0	5.75506e-05
'F'	0	6.6523e-05
'F'	0	7.26817e-05
'F'	1	4.25966e-05
'M'	0.5	5.54984e-05
'F'	0	3.84854e-05
'F'	0	5.09307e-05
'M'	0.5	5.11122e-05
'M'	1.5	1.66959e-05
'M'	0.5	5.39497e-05
'M'	0.5	3.36737e-05
'M'	0	2.89685e-05
'F'	0	6.89304e-05
'M'	0	2.93925e-05
'F'	0	5.72103e-05
'F'	1	0.000136877
'F'	0	3.95302e-05
'M'	1.5	7.78276e-05
'F'	2.5	3.85443e-05
'F'	2.5	2.80499e-05
'F'	0.5	4.92133e-05
'F'	0	4.92249e-05
'F'	1	3.38372e-05
'F'	0	9.07493e-05
'M'	0	6.52019e-05
'F'	0	2.64872e-05
'F'	0	2.2875e-05
'M'	2.5	2.72505e-05
'F'	0	4.55383e-05
'F'	0	6.90934e-05
'M'	1	4.11139e-05
'M'	2	1.84864e-05
'M'	0	5.76465e-05
'F'	0	2.82946e-05
'M'	2	8.32338e-05
'F'	0	3.94842e-05
'F'	0	8.89009e-05
'M'	3.5	3.91018e-05
'F'	0	9.99457e-05
'M'	0	3.21822e-05
'M'	0	7.59097e-05
'M'	0	4.27455e-05
'F'	2	5.51377e-05
'F'	0	5.27465e-05
'M'	1	2.27987e-05
'F'	0	5.07043e-05
'M'	1	2.85465e-05
'M'	1	1.46158e-05
'F'	0	6.47073e-05
'F'	0	8.18965e-05
'M'	0	5.90912e-05
'M'	0	3.8635e-05
'F'	0.5	8.59336e-05
'F'	0	5.53588e-05
'M'	0.5	3.75222e-05
'M'	1	6.61965e-05
'F'	0	6.50204e-05
'M'	0	2.6194e-05
'M'	0	3.63984e-05
'M'	0	5.1082e-05
'M'	2	6.28211e-05
'F'	0	6.30158e-05
'M'	0	2.7107e-05
'M'	0	3.54961e-05
'M'	0.5	3.35091e-05
'F'	1	5.275e-05
'F'	0.5	1.8774e-05
'M'	0	5.79238e-05
'F'	0	7.39451e-05
'F'	0	5.97257e-05
'F'	0.5	5.66653e-05
'M'	1	5.01217e-05
'F'	1	5.00391e-05
'M'	1.5	3.98838e-05
'F'	0	2.32446e-05
'M'	0	4.69295e-05
'M'	0	8.28906e-05
'M'	0	4.146e-05
'M'	1	6.2686e-05
'F'	0	5.39538e-05
'F'	0	5.24086e-05
'M'	0.5	3.15035e-05
'M'	1	5.17731e-05
'F'	0	2.65351e-05
'M'	0	3.93186e-05
'M'	0	4.85533e-05
'M'	0.5	5.66185e-05
'M'	0	5.1293e-05
'M'	0	6.54242e-05
'F'	0.5	3.69291e-05
'M'	1	5.93026e-05
'M'	1	2.38429e-05
'F'	0	6.52926e-05
'M'	0	3.6586e-05
'M'	0.5	7.45395e-05
'M'	0	3.60492e-05
'M'	0.5	6.47144e-05
'M'	1.5	3.44658e-05
'F'	0.5	6.77338e-05
'M'	0	3.06867e-05
'M'	0	4.72618e-05
'F'	0	2.97063e-05
'F'	0	5.00379e-05
'M'	0.5	5.23049e-05
'F'	0	7.90407e-05
'F'	0.5	0.000182009
'F'	0	4.9639e-05
'M'	2	7.92249e-05
'F'	0	6.94264e-05
'M'	0	8.56962e-05
'F'	0.5	8.24063e-05
'M'	0	3.0487e-05
'F'	0	4.93232e-05
'F'	1	4.07035e-05
'F'	2	1.59012e-05
'F'	1.5	5.32703e-05
'F'	0	3.59478e-05
'M'	1.5	4.0099e-05
'F'	0	7.8869e-05
'M'	0	3.74047e-05
'F'	0	3.37468e-05
'M'	0	5.24394e-05
'M'	1	6.83739e-05
'M'	1.5	4.90688e-05
'F'	0	7.65765e-05
'F'	0	0.000125065
'M'	0	7.25316e-05
'F'	0	3.59664e-05
'F'	1	6.10205e-05
'F'	0	8.98994e-05
'M'	0	1.94307e-05
'M'	0	4.93116e-05
'F'	1.5	5.85491e-05
'F'	0	2.19864e-05
'F'	1.5	8.26607e-05
'M'	0	6.92429e-05
'M'	0	4.68132e-05
'F'	2.5	8.1268e-05
'F'	0	6.36659e-05
'F'	2	6.307e-05
'F'	0	5.41928e-05
'F'	1	4.36617e-05
'M'	1.5	5.42413e-05
'F'	0	5.12361e-05
'F'	0	7.27971e-05
'M'	0	9.54242e-05
'M'	2	5.22797e-05
'F'	0	8.12576e-05
'M'	0	6.46772e-05
'F'	0	5.55065e-05
'F'	0	6.07807e-05
'F'	0	9.07457e-05
'M'	0	5.86283e-05
'F'	0.5	3.25337e-05
'M'	1	3.31674e-05
'F'	0.5	4.96412e-05
'M'	0	3.18438e-05
'F'	0	6.67461e-05
'M'	0.5	5.48808e-05
'F'	0	4.36743e-05
'M'	0	9.07962e-05
'M'	0.5	6.5671e-05
'F'	0.5	4.18672e-05
'M'	0	2.876e-05
'F'	0	4.72947e-05
'M'	0	6.23082e-05
'M'	0	5.85533e-05
'F'	0.5	5.16107e-05
'F'	0	8.97503e-05
'M'	1	3.56159e-05
'F'	0	4.3092e-05
'F'	0	2.99182e-05
'F'	0	5.17986e-05
'F'	0.5	6.09567e-05
'F'	1.5	9.91788e-05
'M'	0	6.88973e-05
'F'	0	5.22494e-05
'M'	0	4.3153e-05
'F'	0	0.000117949
'M'	1	8.97175e-05
'M'	0	3.8571e-05
'M'	0	5.39625e-05
'F'	0	0.000120263
'F'	0	3.50707e-05
'F'	1	6.24643e-05
'F'	0	6.27248e-05
'M'	0	6.67285e-05
'M'	0.5	0.000104481
'F'	3	5.09076e-05
'M'	0.5	4.634e-05
'F'	0	6.30551e-05
'M'	1.5	2.06323e-05
'M'	2	4.12132e-05
'F'	0	4.91869e-05
'M'	0	4.69858e-05
'F'	0	3.41378e-05
'F'	0	6.50085e-05
'F'	0.5	8.36643e-05
'F'	0.5	6.64801e-05
'F'	2	9.24766e-05
'M'	0.5	4.651e-05
'M'	0	3.235e-05
'M'	0	8.5441e-05
'M'	4	3.28437e-05
'M'	0	3.10434e-05
'F'	3	4.22317e-05
'M'	2.5	3.74165e-05
'M'	0	8.99729e-05
'F'	1	5.66021e-05
'F'	1	7.00622e-05
'F'	0	6.78386e-05
'M'	0	4.43779e-05
'M'	0	4.44352e-05
'F'	0	5.78835e-05
'M'	0.5	0.000100737
'F'	0.5	4.35218e-05
'F'	0	3.41866e-05
'F'	0	7.19206e-05
'M'	0	8.2134e-05
'F'	1.5	3.18103e-05
'F'	1	4.57611e-05
'F'	1	4.85193e-05
'F'	1	4.08597e-05
'M'	1	6.39193e-05
'M'	1	4.05129e-05
'F'	0	6.7018e-05
'F'	0.5	3.67158e-05
'F'	2	6.73694e-05
'F'	0	5.68291e-05
'M'	0	5.54411e-05
'F'	1	7.26316e-05
'F'	2	8.10536e-05
'M'	0	3.66225e-05
'M'	0	6.93179e-05
'M'	2.5	6.23425e-05
'F'	0	6.57995e-05
'F'	0	6.69012e-05
'F'	0	6.26116e-05
'F'	0	5.74249e-05
'M'	0	4.32895e-05
'M'	0	6.00752e-05
'M'	0	3.94936e-05
'F'	0	3.29625e-05
'F'	0	5.19189e-05
'F'	0.5	3.17614e-05
'F'	1.5	6.38868e-05
'F'	0	4.03419e-05
'F'	0.5	4.72842e-05
'M'	1	5.0569e-05
'F'	0	7.60594e-05
'F'	0.5	4.35431e-05
'F'	0.5	8.99921e-05
'M'	1	6.13384e-05
'F'	1	7.32566e-05
'F'	0	5.57168e-05
'F'	0	1.98865e-05
'M'	0	5.71097e-05
'F'	0.5	7.49939e-05
'M'	0	3.41324e-05
'F'	0	3.65688e-05
'F'	0	6.29106e-05
'M'	0	5.88227e-05
'F'	0.5	8.10321e-05
'M'	0	4.93181e-05
'M'	0	4.53501e-05
'M'	0	5.73038e-05
'F'	0	3.91137e-05
'F'	0	6.76994e-05
'F'	0.5	4.09511e-05
'M'	1	3.87821e-05
'M'	1	6.51173e-05
'F'	0.5	4.9031e-05
'M'	0.5	5.16202e-05
'M'	0	6.43721e-05
'M'	0	8.28963e-05
'F'	0.5	4.17407e-05
'F'	0	6.27555e-05
'M'	0	0.000109421
'M'	0	3.18703e-05
'F'	0	7.69647e-05
'M'	0	4.5206e-05
'F'	0	5.25828e-05
'F'	0	3.88146e-05
'M'	0	7.27678e-05
'F'	0	5.82214e-05
'F'	0.5	3.18099e-05
'M'	0	5.6544e-05
'M'	0	4.58323e-05
'F'	0	2.16053e-05
'M'	1.5	3.96755e-05
'M'	0	2.81407e-05
'M'	0	7.16023e-05
'M'	0	4.63929e-05
'M'	1	4.05422e-05
'F'	0	4.50076e-05
'M'	0	7.53119e-05
'F'	0	4.0925e-05
'M'	1.5	5.52757e-05
'F'	0	5.5676e-05
'M'	0	2.94367e-05
'F'	0	8.99033e-05
'M'	0	2.50572e-05
'M'	0	2.98217e-05
'M'	0	7.0791e-05
'F'	1	5.63687e-05
'M'	1	2.93498e-05
'F'	0.5	4.90159e-05
'M'	1	6.68897e-05
'F'	2	4.39982e-05
'F'	0	4.74393e-05
'M'	0	8.85103e-05
'F'	0	4.82149e-05
'M'	0	2.6823e-05
'M'	0	6.31717e-05
'F'	0	3.54369e-05
'F'	0	2.57463e-05
'M'	0	7.75698e-05
'M'	0.5	5.01765e-05
'M'	0	3.3934e-05
'F'	0	7.30679e-05
'M'	0	2.78111e-05
'M'	0	3.44392e-05
'F'	0	8.04233e-05
'F'	1	3.46857e-05
'F'	0	3.52682e-05
'F'	0	4.79936e-05
'M'	0	4.17992e-05
'M'	0	1.46208e-05
'F'	0.5	5.24278e-05
'F'	0	8.60719e-05
'F'	1	0.000143007
'M'	0	3.27415e-05
'M'	0	6.19966e-05
'F'	0	2.83341e-05
'F'	0	4.7023e-05
'M'	0	3.94837e-05
'F'	0.5	5.74306e-05
'F'	0	0.000133747
'F'	0	6.05154e-05
'F'	0	9.97526e-05
'F'	0	8.31553e-05
'F'	0	6.13348e-05
'M'	0.5	5.69148e-05
'F'	1.5	7.44985e-05
'M'	0	5.2546e-05
'F'	0	5.1558e-05
'M'	0	9.48e-05
'F'	0	3.68199e-05
'M'	0.5	8.70556e-05
'F'	1.5	5.34217e-05
'M'	0	0.000105806
'M'	0.5	3.28336e-05
'M'	0.5	4.20983e-05
'F'	0	4.70749e-05
'M'	2.5	4.25691e-05
'F'	0	4.32373e-05
'F'	0	8.41176e-05
'F'	0.5	5.51928e-05
'M'	0	7.3906e-05
'M'	0	3.54863e-05
'M'	0	3.55426e-05
'F'	0	5.5791e-05
'M'	0	2.18215e-05
'F'	0	6.60651e-05
'F'	1.5	3.31859e-05
'M'	0	4.77282e-05
'F'	1	0.000126161
'F'	0	8.03666e-05
'F'	0	4.60384e-05
'M'	0	9.72442e-05
'M'	0	8.23771e-05
'F'	0	9.29563e-05
'M'	0.5	4.93095e-05
'M'	0	3.51704e-05
'F'	1	3.85636e-05
'F'	0	2.97072e-05
'M'	0	6.3743e-05
'F'	0	4.38971e-05
'F'	0	9.5842e-05
'F'	1	5.16315e-05
'F'	0	4.41167e-05
'M'	0	6.23338e-05
'F'	0	5.83949e-05
'F'	0	5.69366e-05
'M'	0	4.75537e-05
'M'	0	0.000107952
'F'	0	4.15648e-05
'F'	0	2.40091e-05
'F'	3.5	7.14886e-05
'F'	0	4.67147e-05
'F'	0	7.97684e-05
'F'	0	4.41064e-05
'F'	0	7.98684e-05
'M'	0	6.98044e-05
'F'	0	4.33849e-05
'F'	0	4.32753e-05
'F'	0.5	3.88212e-05
'F'	1	3.9434e-05
'M'	0	3.41048e-05
'F'	1.5	9.10492e-05
'F'	0.5	5.9019e-05
'M'	0	2.5195e-05
'F'	0	4.42344e-05
'F'	0.5	5.57735e-05
'F'	0	4.34497e-05
'F'	0	5.39388e-05
'M'	2	4.31002e-05
'F'	0	9.2148e-05
'F'	0	4.93127e-05
'F'	0	0.000114945
'F'	0.5	4.29456e-05
'M'	0	7.59777e-05
'M'	1.5	3.63448e-05
'M'	0	3.57467e-05
'F'	1	5.53792e-05
'M'	0	9.54135e-05
'M'	0.5	7.94524e-05
'F'	0	2.21718e-05
'F'	1	3.15145e-05
'M'	1	4.48936e-05
'F'	0	5.84035e-05
'M'	0	5.29289e-05
'F'	0	2.72622e-05
'M'	0	4.48729e-05
'M'	0	4.56829e-05
'F'	0	6.18379e-05
'M'	0	5.20048e-05
'M'	1.5	3.69032e-05
'F'	0	5.73776e-05
'F'	0	6.53548e-05
'F'	0.5	9.20353e-05
'F'	1.5	3.63493e-05
'M'	1.5	7.0263e-05
'F'	0	5.4434e-05
'F'	0	8.03769e-05
'F'	0	5.4972e-05
'F'	0	9.8512e-05
'F'	0	4.52903e-05
'F'	0.5	6.86808e-05
'F'	0	7.13382e-05
'M'	2	5.62877e-05
'F'	1	2.5062e-05
'F'	0	4.47969e-05
'F'	1.5	8.00265e-05
'F'	0	6.92706e-05
'F'	0	7.39932e-05
'F'	1	3.64479e-05
'M'	0.5	2.93843e-05
'F'	0.5	4.79165e-05
'F'	0	6.96032e-05
'F'	1	2.52161e-05
'F'	0	7.77539e-05
'M'	2	8.52571e-05
'F'	0	0.000140885
'M'	0.5	0.000101969
'M'	0	6.94976e-05
'M'	0	6.84136e-05
'M'	0	3.77843e-05
'F'	0	4.42614e-05
'F'	1	6.95405e-05
'F'	1	2.16588e-05
'F'	0	4.5075e-05
'F'	0	1.987e-05
'M'	0	4.55156e-05
'F'	0	5.52597e-05
'M'	1	4.07726e-05
'M'	0	4.40887e-05
'F'	0	5.22681e-05
'M'	0	4.38271e-05
'F'	2	5.42106e-05
'F'	1.5	8.07231e-05
'M'	0	3.9357e-05
'F'	1	8.79876e-05
'F'	1.5	0.000107158
'M'	0.5	6.36617e-05
'F'	0	5.82929e-05
'M'	0	1.70316e-05
'M'	0.5	2.98704e-05
'F'	1	0.000127575
'M'	2	6.75923e-05
'M'	0.5	3.78247e-05
'M'	1.5	2.86699e-05
'F'	0	7.51521e-05
'F'	0	0.000123567
'F'	0	2.66746e-05
'F'	0	6.23761e-05
'F'	0.5	8.56182e-05
'M'	1	1.86619e-05
'F'	0	4.65721e-05
'M'	0	5.62874e-05
'F'	0	4.88138e-05
'F'	0	6.5485e-05
'M'	0	5.07214e-05
'F'	1	4.96955e-05
'F'	1	5.63228e-05
'F'	1.5	4.68064e-05
'M'	0	2.1302e-05
'F'	0	3.93744e-05
'M'	0	5.25215e-05
'M'	1	9.1373e-05
'M'	0	3.80287e-05
'F'	0	4.80507e-05
'F'	0	4.65189e-05
'M'	1.5	5.23174e-05
'F'	0	4.02206e-05
'M'	0	3.54781e-05
'F'	0	3.46401e-05
'F'	1	8.28621e-05
'F'	0	3.12608e-05
'F'	1	2.15473e-05
'M'	0	3.31892e-05
'F'	0	3.37105e-05
'F'	0	5.4928e-05
'M'	0	5.71416e-05
'F'	0	0.000104228
'M'	0	2.74867e-05
'M'	0	3.27942e-05
'F'	0	6.68829e-05
'M'	0	4.07177e-05
'M'	2.5	0.000110463
'F'	1	5.83892e-05
'M'	0	6.10014e-05
'F'	0	2.18189e-05
'F'	2	5.80394e-05
'F'	2	6.80391e-05
'M'	0	2.5047e-05
'M'	0	2.11876e-05
'M'	0.5	9.15387e-05
'F'	0	5.81469e-05
'M'	0.5	4.55528e-05
'M'	0	4.73038e-05
'F'	0	3.47372e-05
'M'	0	5.69459e-05
'F'	0	5.95355e-05
'M'	0	5.98556e-05
'F'	0	7.91403e-05
'M'	0	3.93311e-05
'F'	0	5.51595e-05
'M'	0	2.95996e-05
'F'	0	8.34309e-05
'F'	0	7.43702e-05
'M'	1	8.0989e-05
'F'	2	5.66777e-05
'F'	0	6.26754e-05
'F'	0	7.9814e-05
'F'	0.5	4.13299e-05
'F'	0	2.04734e-05
'F'	0	7.78775e-05
'F'	0.5	6.35924e-05
'F'	0.5	4.85597e-05
'F'	1	3.1931e-05
'F'	1	4.61972e-05
'F'	0	4.49122e-05
'M'	0	3.53656e-05
'F'	0	4.69221e-05
'F'	0	6.01467e-05
'F'	0	9.00406e-05
'M'	1	7.16926e-05
'M'	1	4.33663e-05
'F'	0	5.89775e-05
'F'	0	3.86447e-05
'F'	0	5.95056e-05
'F'	0	6.57877e-05
'F'	0	2.79814e-05
'F'	1.5	3.91451e-05
'F'	0.5	4.88772e-05
'F'	0	8.21435e-05
'M'	0	3.44752e-05
'M'	0.5	3.49838e-05
'M'	0.5	6.1517e-05
'F'	0	5.83079e-05
'M'	0.5	3.70725e-05
'F'	0	4.68038e-05
'M'	0.5	7.4322e-05
'M'	0	5.27928e-05
'F'	0	2.78662e-05
'F'	0.5	6.42581e-05
'F'	0.5	4.88914e-05
'F'	0	6.76901e-05
'F'	0	6.81178e-05
'M'	0	4.93505e-05
'F'	0	9.10325e-05
'F'	0	6.13297e-05
'M'	0	5.66207e-05
'M'	1	3.97471e-05
'M'	0	6.39267e-05
'M'	1	4.00614e-05
'M'	0	4.15066e-05
'M'	0.5	4.48667e-05
'M'	0.5	2.38283e-05
'M'	0	5.57191e-05
'F'	1	6.27217e-05
'F'	0.5	4.04669e-05
'F'	1	6.17275e-05
'M'	0	4.18995e-05
'F'	0	5.15787e-05
'M'	0	4.86829e-05
'F'	1	6.30014e-05
'M'	0	2.38344e-05
'F'	0	3.8938e-05
'M'	0	3.67845e-05
'F'	0	6.98299e-05
'M'	0	5.04456e-05
'M'	0	1.45405e-05
'M'	0.5	2.0026e-05
'M'	0.5	4.44545e-05
'M'	0	5.91735e-05
'M'	0	6.26491e-05
'F'	1	5.65497e-05
'M'	0	4.93434e-05
'F'	0	5.20231e-05
'M'	1.5	7.46998e-05
'M'	1.5	5.62115e-05
'M'	0	3.43715e-05
'F'	0	8.41867e-05
'M'	1	5.17987e-05
'F'	1	6.29773e-05
'M'	0	6.0748e-05
'F'	1	0.000119002
'M'	0.5	3.33958e-05
'F'	0	2.61349e-05
'M'	0.5	5.14211e-05
'M'	0	3.12766e-05
'F'	1	6.08333e-05
'M'	0	4.31189e-05
'F'	0	7.78221e-05
'M'	1	3.72898e-05
'F'	2.5	8.03894e-05
'F'	0	3.98304e-05
'M'	0	6.20802e-05
'M'	1	2.5206e-05
'F'	0	0.000116773
'F'	1	2.76605e-05
'F'	1	5.62637e-05
'M'	1	2.11021e-05
'M'	0	8.96402e-05
'M'	0	3.27077e-05
'F'	0	3.83416e-05
'M'	0	3.3474e-05
'M'	0	7.88751e-05
'F'	0.5	4.64041e-05
'M'	0	4.12371e-05
'F'	0.5	4.94288e-05
'M'	0	4.11706e-05
'F'	1.5	0.000107073
'M'	2	4.38173e-05
'M'	0	5.51392e-05
'M'	0.5	5.70778e-05
'F'	0	8.13725e-05
'M'	1	3.06651e-05
'M'	2	2.0359e-05
'F'	0.5	9.78124e-05
'F'	0	7.27134e-05
'F'	0	7.36225e-05
'M'	1	4.07578e-05
'F'	1	7.14017e-05
'F'	2	7.10846e-05
'F'	1	6.2743e-05
'M'	0	6.80915e-05
'M'	0.5	2.45225e-05
'M'	1	5.53909e-05
'M'	0.5	4.19756e-05
'M'	0	4.08527e-05
'F'	0	4.15301e-05
'M'	0	2.71987e-05
'M'	0	7.27074e-05
'F'	1	9.11797e-05
'F'	0	5.95232e-05
'F'	0	9.90998e-05
'M'	0	5.25207e-05
'F'	0.5	8.07949e-05
'M'	0.5	7.91112e-05
'F'	0	7.77451e-05
'F'	0.5	5.6573e-05
'F'	1	2.45175e-05
'F'	0	4.10911e-05
'M'	0	5.88867e-05
'M'	0	6.24725e-05
'F'	0	4.79269e-05
'M'	0	4.65932e-05
'F'	0.5	3.60897e-05
'F'	0	7.27235e-05
'F'	0	2.98227e-05
'M'	0	2.81095e-05
'M'	0	6.13535e-05
'M'	0	1.78452e-05
'M'	0	4.57055e-05
'F'	0	4.36833e-05
'M'	0	4.0935e-05
'F'	0	2.71843e-05
'M'	0	4.91707e-05
'M'	0	8.35687e-05
'F'	0.5	3.37122e-05
'F'	0	4.38595e-05
'F'	2	5.19534e-05
'M'	0	3.07681e-05
'F'	0	6.11095e-05
'M'	0.5	5.38158e-05
'M'	0	7.37543e-05
'F'	0.5	6.83096e-05
'F'	0	6.70472e-05
'M'	1	6.45162e-05
'F'	0	6.35924e-05
'M'	0	6.04657e-05
'F'	0	7.50458e-05
'F'	0	5.66591e-05
'F'	1	5.02639e-05
'M'	1	7.40945e-05
'M'	0	4.85086e-05
'M'	0	2.42737e-05
'F'	0	2.98092e-05
'F'	1	4.71539e-05
'F'	0	5.26091e-05
'F'	0	8.46606e-05
'M'	1.5	6.69623e-05
'F'	0	1.98192e-05
'M'	1	7.65583e-05
'M'	0	3.31657e-05
'F'	0	4.10316e-05
'M'	0	4.64792e-05
'F'	0.5	6.79171e-05
'F'	2	0.000117172
'M'	0	4.14859e-05
'M'	1	5.61541e-05
'F'	0.5	8.2535e-05
'F'	0	4.24699e-05
'M'	0.5	3.81227e-05
'F'	0	6.49333e-05
'F'	0	7.8898e-05
'F'	0	5.96624e-05
'M'	0.5	5.7564e-05
'F'	0	8.23854e-05
'F'	1	8.78263e-05
'M'	2	3.12835e-05
'M'	0	3.04623e-05
'M'	0	5.02063e-05
'F'	0	5.27143e-05
'F'	0	5.83663e-05
'F'	1	4.21226e-05
'F'	0	8.38702e-05
'M'	0	3.45462e-05
'F'	1	2.93496e-05
'F'	0	7.46432e-05
'M'	0	5.84251e-05
'M'	0.5	4.84151e-05
'M'	2	5.92412e-05
'M'	1	4.69043e-05
'F'	0	5.20928e-05
'F'	0.5	5.50387e-05
'M'	0.5	6.98391e-05
'F'	1	7.44099e-05
'F'	1	4.63063e-05
'M'	0.5	7.98392e-05
'M'	0	5.47555e-05
'F'	0	4.18779e-05
'F'	0	3.16347e-05
'M'	3	5.2774e-05
'F'	0	4.77494e-05
'M'	1	5.06575e-05
'F'	2.5	0.000129472
'M'	0	4.59256e-05
'M'	1	4.52598e-05
'M'	0	6.20934e-05
'F'	0	0.000122762
'F'	2	6.33847e-05
'F'	0	6.42694e-05
'F'	1.5	8.05982e-05
'F'	0	4.96805e-05
'M'	0	4.20954e-05
'M'	1	6.01602e-05
'F'	0	8.53589e-05
'M'	0	6.69218e-05
'M'	1	3.06047e-05
'M'	0	2.41804e-05
'M'	0	6.18755e-05
'F'	0	6.2232e-05
'M'	0	5.97631e-05
'M'	0	6.21323e-05
'M'	0	5.70649e-05
'F'	0	4.84712e-05
'F'	0	3.119e-05
'F'	0	8.90764e-05
'M'	0	4.38631e-05
'F'	0	5.72579e-05
'F'	1.5	5.47792e-05
'F'	0	4.58427e-05
'F'	0	8.10533e-05
'M'	0	4.82398e-05
'F'	0	6.5675e-05
'F'	1.5	4.3366e-05
'F'	0.5	3.1632e-05
'M'	0	5.34504e-05
'M'	0	6.19811e-05
'F'	1	4.36794e-05
'F'	0	5.32299e-05
'F'	0	3.16817e-05
'F'	0	5.35191e-05
'M'	0	7.83981e-05
'M'	0	2.42765e-05
'M'	0.5	2.47634e-05
'F'	1	6.4479e-05
'F'	1.5	6.23797e-05
'F'	0	7.64926e-05
'M'	0	4.98393e-05
'M'	0	6.33161e-05
'F'	0.5	7.89736e-05
'M'	0	4.4093e-05
'M'	0	6.32821e-05
'M'	0	6.93373e-05
'F'	1.5	0.000131405
'F'	0	5.98783e-05
'M'	0.5	3.08716e-05
'F'	2.5	4.20743e-05
'M'	1	6.92879e-05
'M'	1.5	4.30863e-05
'M'	0	4.12451e-05
'F'	0	6.00708e-05
'F'	0.5	2.81169e-05
'M'	0	1.58204e-05
'F'	0	5.90295e-05
'M'	0	3.67656e-05
'M'	0	4.48228e-05
'F'	0	6.31176e-05
'M'	0	3.74069e-05
'M'	0	6.01725e-05
'M'	0	6.84462e-05
'M'	0	7.79575e-05
'F'	0	2.8947e-05
'M'	1	5.92807e-05
'F'	0	5.28452e-05
'M'	2.5	3.05706e-05
'M'	1.5	5.92726e-05
'M'	1	3.74492e-05
'M'	0	6.19375e-05
'F'	0	8.39804e-05
'M'	1.5	5.53477e-05
'F'	0	7.30293e-05
'F'	1	3.52451e-05
'F'	2	0.000103974
'M'	0	5.12356e-05
'M'	0	4.1846e-05
'F'	0	4.30832e-05
'F'	1	5.01833e-05
'M'	1	3.67318e-05
'F'	0.5	4.56065e-05
'F'	0.5	7.96306e-05
'M'	0	8.53684e-05
'M'	0.5	2.37846e-05
'M'	0	5.41525e-05
'F'	1	3.58069e-05
'F'	1	2.89831e-05
'M'	0.5	5.38186e-05
'F'	0	3.29476e-05
'M'	2.5	4.70287e-05
'F'	0.5	6.69449e-05
'F'	1	7.33972e-05
'M'	0	9.7392e-05
'F'	0	3.05251e-05
'F'	0.5	3.24438e-05
'F'	0	5.52158e-05
'F'	1	5.33966e-05
'F'	0	7.38337e-05
'F'	0	5.67746e-05
'F'	0	6.55234e-05
'M'	0.5	4.74303e-05
'F'	2	8.86775e-05
'M'	0	2.8336e-05
'F'	0.5	6.61256e-05
'F'	0	9.09886e-05
'F'	0	3.07391e-05
'F'	0	7.90664e-05
'F'	0	0.000112323
'F'	0	0.00012047
'M'	0	3.01788e-05
'F'	0	3.25217e-05
'M'	0.5	7.74568e-05
'F'	0	8.85012e-05
'M'	0	2.62902e-05
'F'	0	4.96474e-05
'F'	0	3.90579e-05
'F'	1.5	6.53834e-05
'M'	0	6.77274e-05
'F'	0	3.13213e-05
'F'	0	4.12586e-05
'F'	0	2.808e-05
'F'	0	3.416e-05
'F'	0.5	5.5122e-05
'M'	0	3.33107e-05
'F'	0	2.39618e-05
'M'	0.5	1.60538e-05
'F'	3	3.43055e-05
'F'	0	3.83246e-05
'F'	0	0.000114371
'F'	0	7.48497e-05
'F'	0	6.50573e-05
'F'	0.5	6.73914e-05
'F'	1	5.96605e-05
'F'	0	3.85909e-05
'M'	0	7.19464e-05
'F'	2	9.81379e-05
'M'	1	6.71473e-05
'M'	0	3.87419e-05
'M'	0	4.81961e-05
'M'	0	4.80541e-05
'F'	0	2.41794e-05
'M'	1	3.75091e-05
'M'	1	2.21501e-05
'F'	0.5	2.19667e-05
'M'	1.5	8.87484e-05
'F'	0	6.08449e-05
'F'	0	6.79408e-05
'F'	0	4.42728e-05
'M'	1	2.32455e-05
'M'	0	2.85408e-05
'M'	1	3.62118e-05
'F'	0.5	5.92286e-05
'M'	0	5.74813e-05
'F'	0	4.77533e-05
'F'	0	9.84919e-05
'M'	0.5	3.99538e-05
'M'	0	7.6201e-05
'F'	0.5	4.5279e-05
'F'	0	3.23836e-05
'M'	0.5	8.0189e-05
'F'	0.5	5.50943e-05
'F'	1.5	4.67339e-05
'M'	0	4.71923e-05
'F'	0	5.3154e-05
'F'	0	6.35341e-05
'F'	0	4.39583e-05
'F'	0	4.31829e-05
'M'	0	2.21676e-05
'F'	0	4.25414e-05
'F'	0	2.98529e-05
'M'	0	7.67542e-05
'M'	1	3.94666e-05
'F'	0	8.00952e-05
'F'	0.5	4.52733e-05
'M'	0	4.11096e-05
'M'	0	4.30057e-05
'F'	0	5.78193e-05
'M'	0	4.86079e-05
'F'	2	4.35399e-05
'M'	0	5.86591e-05
'M'	1	4.73582e-05
'F'	0	6.32452e-05
'M'	0	5.1252e-05
'F'	0	4.88825e-05
'M'	1	7.10387e-05
'M'	0	6.40741e-05
'M'	0	2.14794e-05
'M'	0	4.6177e-05
'F'	0.5	5.92287e-05
'M'	0	7.63052e-05
'M'	0	3.94261e-05
'M'	0	2.28431e-05
'M'	2	5.09727e-05
'F'	1	0.000115553
'F'	0	3.14457e-05
'M'	0	5.48641e-05
'M'	0	2.58909e-05
'F'	0	5.12845e-05
'M'	0	3.82273e-05
'M'	0.5	2.26695e-05
'M'	0	5.2138e-05
'F'	0.5	4.47325e-05
'M'	0	3.28462e-05
'F'	0	5.67373e-05
'F'	0	7.18471e-05
'F'	1	5.82786e-05
'M'	1	5.62398e-05
'M'	0	6.1224e-05
'F'	1	7.50658e-05
'M'	0	6.63877e-05
'M'	2	3.10893e-05
'M'	0.5	2.73129e-05
'M'	0	5.57458e-05
'M'	0	6.89651e-05
'M'	0	1.78321e-05
'F'	0.5	4.02525e-05
'M'	0	6.3093e-05
'M'	0	2.3451e-05
'M'	0	9.79079e-05
'M'	0.5	4.43954e-05
'M'	1.5	5.05668e-05
'M'	0	9.12155e-05
'F'	0	5.12523e-05
'F'	0	6.54774e-05
'M'	1	5.10906e-05
'M'	0	6.42099e-05
'F'	1	5.23923e-05
'M'	0	3.12844e-05
'M'	0	5.46465e-05
'F'	0	6.0379e-05
'F'	1	6.81837e-05
'M'	0.5	4.52197e-05
'M'	0.5	7.7493e-05
'M'	0.5	9.76409e-05
'M'	0	4.69467e-05
'F'	1	6.51706e-05
'M'	0	5.68473e-05
'M'	1	7.04152e-05
'F'	0	2.48831e-05
'M'	0	2.21404e-05
'M'	0.5	3.19935e-05
'M'	0	4.19458e-05
'F'	0	0.000124165
'F'	0.5	5.76305e-05
'M'	0	2.08886e-05
'F'	0	3.92613e-05
'M'	0	2.20478e-05
'F'	0	6.70774e-05
'F'	0	5.72664e-05
'F'	0.5	1.66324e-05
'M'	0	6.82296e-05
'F'	1	3.82943e-05
'F'	0.5	8.43314e-05
'F'	1	4.0019e-05
'F'	0.5	3.31624e-05
'F'	1	5.39921e-05
'F'	0	6.99902e-05
'M'	0.5	0.000115813
'F'	1.5	3.16146e-05
'M'	2	2.14394e-05
'M'	0	7.06742e-05
'F'	1	4.16851e-05
'F'	0	6.12029e-05
'M'	0	5.62451e-05
'F'	0	4.43558e-05
'F'	0	3.99043e-05
'F'	0	7.65969e-05
'F'	0.5	0.000109063
'F'	0	5.50097e-05
'M'	0	5.42358e-05
'F'	1	5.29693e-05
'F'	0	6.9651e-05
'F'	0	2.74497e-05
'M'	0	6.54321e-05
'M'	1.5	4.90305e-05
'F'	1.5	6.13619e-05
'F'	0	6.41404e-05
'M'	0.5	9.36325e-05
'F'	0	4.44658e-05
'F'	1.5	7.05982e-05
'M'	0.5	3.35239e-05
'F'	0	3.24396e-05
'M'	0.5	5.50959e-05
'M'	0	8.88045e-05
'F'	0	3.45413e-05
'F'	1.5	6.0872e-05
'F'	0	4.72416e-05
'M'	1	2.47349e-05
'F'	0	7.50363e-05
'F'	0	6.52099e-05
'F'	2	5.953e-05
'M'	0	4.03416e-05
'M'	0	7.04864e-05
'M'	0	3.0631e-05
'F'	0	3.31448e-05
'F'	0.5	3.68856e-05
'F'	1	5.84573e-05
'F'	0	9.09113e-05
'F'	0	5.97409e-05
'F'	2.5	4.26235e-05
'F'	0	3.76849e-05
'F'	1	7.02614e-05
'F'	0	7.48501e-05
'F'	1	2.91389e-05
'F'	0.5	2.57552e-05
'M'	0.5	2.96669e-05
'F'	0	6.59763e-05
'M'	0	4.62295e-05
'F'	0	4.40854e-05
'M'	0.5	9.08647e-05
'F'	0	7.50505e-05
'M'	0	3.55224e-05
'F'	0	0.000102921
'M'	0	4.14675e-05
'F'	0	6.67671e-05
'F'	1	7.69437e-05
'M'	0.5	6.80527e-05
'M'	0	4.12692e-05
'M'	0	5.22699e-05
'F'	0	6.10695e-05
'M'	0.5	6.21014e-05
'F'	0	6.20902e-05
'M'	1.5	6.30733e-05
'M'	1	4.24953e-05
'F'	0	4.77802e-05
'M'	1	7.55766e-05
'F'	0.5	5.80705e-05
'M'	0.5	0.000102479
'M'	1	3.15685e-05
'F'	0.5	7.35901e-05
'F'	0	2.97027e-05
'M'	0.5	4.42083e-05
'F'	0	7.83976e-05
'M'	0	2.83701e-05
'F'	0	4.33233e-05
'F'	0.5	8.71734e-05
'F'	1	4.76622e-05
'M'	0	3.06683e-05
'F'	0	5.36489e-05
'M'	0	5.74591e-05
'M'	0	6.65395e-05
'M'	0.5	3.95044e-05
'M'	1	3.22393e-05
'M'	2.5	3.8596e-05
'M'	0.5	2.1754e-05
'F'	0	2.56942e-05
'M'	0.5	1.92004e-05
'M'	0	8.78259e-05
'M'	0	2.77531e-05
'F'	0.5	0.000173597
'M'	0	4.57846e-05
'M'	1.5	1.60301e-05
'F'	0	5.05422e-05
'M'	1	5.69683e-05
'F'	0.5	5.14108e-05
'F'	0	5.17538e-05
'M'	1.5	4.92826e-05
'M'	0	7.17367e-05
'M'	0.5	7.05607e-05
'F'	2	6.22844e-05
'M'	0	3.34217e-05
'F'	0.5	5.90041e-05
'F'	0	1.82311e-05
'M'	0	5.64102e-05
'F'	1.5	4.65758e-05
'M'	0	3.35611e-05
'M'	0	0.000104982
'M'	0	2.47275e-05
'F'	1	6.42499e-05
'F'	0	6.3067e-05
'M'	0	5.068e-05
'M'	0	3.85734e-05
'F'	0	3.55098e-05
'M'	0	0.000102613
'M'	1	5.46388e-05
'M'	0.5	3.60714e-05
'F'	0	4.46786e-05
'M'	0	7.05751e-05
'M'	0	3.9458e-05
'M'	0	4.48238e-05
'M'	0	3.46976e-05
'M'	1.5	0.000100807
'F'	0	0.000120927
'F'	0	5.33555e-05
'M'	0	0.000106645
'F'	1	7.73862e-05
'M'	0	8.24284e-05
'M'	1	4.00256e-05
'M'	0.5	4.92817e-05
'M'	0	4.79722e-05
'F'	0.5	3.8232e-05
'F'	0.5	7.21671e-05
'F'	2	3.15151e-05
'F'	0	4.68738e-05
'M'	1	5.6913e-05
'F'	0.5	2.03088e-05
'M'	0.5	5.14627e-05
'M'	1	4.57622e-05
'F'	0.5	7.8476e-05
'M'	0	3.12998e-05
'M'	0	7.75846e-05
'M'	0	2.92972e-05
'M'	0.5	7.43899e-05
'M'	0.5	2.96023e-05
'F'	0	3.07035e-05
'F'	0	3.05695e-05
'M'	0	4.4992e-05
'M'	0	2.66725e-05
'F'	0	4.41967e-05
'F'	0	9.17569e-05
'F'	0.5	5.43913e-05
'F'	0	5.50336e-05
'F'	0	5.5899e-05
'M'	0	3.50559e-05
'F'	0	5.78792e-05
'M'	1	4.5884e-05
'M'	2	7.81788e-05
'F'	0	3.63658e-05
'F'	0	3.09838e-05
'F'	1	7.12621e-05
'F'	0.5	5.25014e-05
'F'	0.5	0.000121786
'F'	0	7.84965e-05
'M'	0	3.42842e-05
'F'	0	4.60497e-05
'M'	0	2.00934e-05
'M'	0	6.05444e-05
'F'	0	3.98109e-05
'M'	0.5	3.3661e-05
'F'	0	0.00011208
'M'	0	3.58207e-05
'F'	0	4.53526e-05
'M'	0	1.84172e-05
'M'	0.5	7.29052e-05
'F'	1	6.18674e-05
'M'	2	9.20463e-05
'F'	0	1.95109e-05
'M'	0	7.61042e-05
'M'	0	4.24633e-05
'M'	0	5.20788e-05
'F'	0	4.2062e-05
'F'	0	5.21845e-05
'F'	1.5	9.6408e-05
'F'	0	9.55657e-05
'F'	0.5	5.80446e-05
'M'	0	3.74682e-05
'F'	0	3.72929e-05
'F'	1.5	2.97262e-05
'F'	0	6.48629e-05
'F'	0	5.59512e-05
'F'	1	5.95941e-05
'F'	1.5	0.000101389
'M'	0	8.40225e-05
'F'	0	4.27213e-05
'M'	0	6.52916e-05
'F'	0	8.38036e-05
'F'	0	3.7365e-05
'M'	2	7.25118e-05
'M'	0	2.62684e-05
'M'	0	6.28686e-05
'M'	0.5	8.71917e-05
'M'	0.5	1.34056e-05
'M'	0	5.60027e-05
'M'	0.5	5.6094e-05
'F'	0.5	4.60125e-05
'F'	0	5.9247e-05
'M'	0	3.3012e-05
'M'	0	7.1013e-05
'M'	0.5	6.48223e-05
'M'	0	4.39338e-05
'M'	0	6.83706e-05
'F'	0	4.97494e-05
'M'	0.5	1.87266e-05
'M'	0.5	3.36068e-05
'M'	0	2.58226e-05
'F'	0	6.25486e-05
'M'	0	8.54702e-05
'F'	0.5	5.75966e-05
'F'	0.5	6.30265e-05
'M'	0.5	5.20724e-05
'M'	0	6.45326e-05
'M'	0	5.05715e-05
'M'	1	1.70555e-05
'M'	0.5	2.10376e-05
'M'	0	2.83625e-05
'F'	1	4.45299e-05
'F'	0	8.08066e-05
'F'	1.5	4.70205e-05
'F'	0	7.90522e-05
'F'	1	4.72158e-05
'F'	0	6.28732e-05
'F'	0	7.62684e-05
'F'	0	3.51252e-05
'M'	1.5	3.18815e-05
'M'	0	5.69824e-05
'F'	1.5	7.2218e-05
'F'	0	3.7564e-05
'F'	2	4.10817e-05
'F'	0	5.02185e-05
'M'	0	4.85257e-05
'M'	0	5.48471e-05
'M'	0	3.71083e-05
'F'	0.5	6.33853e-05
'M'	1.5	8.45659e-05
'F'	0	6.30985e-05
'F'	0	7.89554e-05
'F'	1	6.5766e-05
'F'	0	7.72928e-05
'F'	1	6.07368e-05
'M'	0	2.92569e-05
'M'	0.5	5.02018e-05
'F'	0	3.15908e-05
'F'	0	4.04666e-05
'F'	0	5.47388e-05
'F'	0	6.1353e-05
'F'	0	6.06731e-05
'F'	0.5	5.52229e-05
'M'	0	5.27258e-05
'M'	0	4.65338e-05
'M'	0	5.91853e-05
'F'	0	2.95521e-05
'M'	0	1.41106e-05
'M'	0	3.83027e-05
'M'	0	7.29442e-05
'M'	0	0.000137595
'M'	0	5.85778e-05
'F'	0	4.66897e-05
'F'	0	6.14192e-05
'F'	0	3.40876e-05
'M'	0	2.01374e-05
'F'	1	4.59531e-05
'F'	0	9.62094e-05
'F'	0	6.94359e-05
'F'	0.5	7.06315e-05
'F'	0	4.54529e-05
'M'	0	8.11006e-05
'M'	0	9.37327e-05
'F'	1.5	8.47759e-05
'M'	0	1.73541e-05
'F'	0	5.14703e-05
'M'	0	4.31813e-05
'M'	0	1.85694e-05
'M'	1.5	4.84404e-05
'F'	0	5.94563e-05
'F'	0	6.12728e-05
'F'	0	8.8141e-05
'M'	0	0.000118227
'F'	0	3.30482e-05
'M'	0	4.07012e-05
'F'	0	6.8405e-05
'F'	0	5.3169e-05
'F'	1.5	5.67526e-05
'M'	0	6.45163e-05
'F'	1	3.92662e-05
'M'	0	1.34216e-05
'F'	1	9.98453e-05
'M'	0	2.80969e-05
'M'	0	9.02629e-05
'F'	0	2.8556e-05
'F'	0	4.92083e-05
'F'	0	2.9516e-05
'M'	0	8.17604e-05
'F'	0	4.91468e-05
'F'	0	4.47164e-05
'F'	1	6.26662e-05
'F'	0.5	4.42736e-05
'F'	0	4.13336e-05
'F'	0	6.22059e-05
'M'	0	3.65802e-05
'F'	0	4.97111e-05
'F'	1.5	5.48515e-05
'F'	0.5	4.31544e-05
'F'	1	9.01239e-05
'F'	2.5	5.4042e-05
'F'	0	7.5777e-05
'F'	0	1.78761e-05
'F'	0	9.9673e-05
'F'	0	8.04705e-05
'M'	0.5	2.19023e-05
'M'	0	6.59759e-05
'F'	0	7.34385e-05
'F'	1.5	5.52531e-05
'M'	0.5	4.42711e-05
'M'	1	3.79569e-05
'M'	0	3.90866e-05
'F'	0	6.81816e-05
'F'	0	6.40807e-05
'F'	0	3.38463e-05
'M'	0	6.02998e-05
'M'	0.5	7.99843e-05
'M'	2.5	3.44467e-05
'M'	0	7.12058e-05
'M'	0.5	1.7777e-05
'F'	2.5	7.9914e-05
'F'	0	6.71253e-05
'F'	0.5	5.62931e-05
'M'	1.5	6.93812e-05
'M'	1.5	5.29461e-05
'F'	0	4.62332e-05
'F'	0	7.42261e-05
'F'	0	6.75543e-05
'F'	0	9.16812e-05
'F'	0	6.91586e-05
'M'	0	5.48122e-05
'F'	1	8.55719e-05
'F'	0	6.05391e-05
'M'	1.5	3.0507e-05
'F'	0	5.31174e-05
'M'	0	8.82423e-05
'M'	2	7.91343e-05
'F'	0	5.33124e-05
'M'	0	3.56299e-05
'F'	1.5	4.87818e-05
'M'	0	3.82271e-05
'M'	0.5	8.84797e-05
'F'	0	6.49161e-05
'F'	1	9.96747e-05
'M'	0	5.21143e-05
'M'	0	6.37253e-05
'F'	0	5.86885e-05
'M'	0.5	4.36012e-05
'M'	0	3.56001e-05
'F'	0	5.30112e-05
'F'	0.5	4.52868e-05
'F'	0	5.0241e-05
'F'	3.5	3.69662e-05
'M'	0.5	2.32798e-05
'F'	1	5.85781e-05
'F'	0	4.55319e-05
'F'	0	5.55831e-05
'F'	0	6.11442e-05
'M'	2	3.86596e-05
'M'	0	2.05457e-05
'M'	1	2.36495e-05
'M'	0	4.54809e-05
'M'	0	5.92474e-05
'M'	0	3.67822e-05
'F'	0	3.97622e-05
'F'	2	5.35438e-05
'F'	0.5	4.94269e-05
'F'	0.5	4.56076e-05
'F'	2.5	8.67638e-05
'F'	0	4.97036e-05
'F'	0	4.5862e-05
'M'	0.5	6.17451e-05
'F'	1.5	9.35325e-05
'F'	0	2.74156e-05
'M'	1	2.98772e-05
'F'	0	3.8547e-05
'M'	0	6.34347e-05
'F'	0	1.27594e-05
'M'	0	5.10911e-05
'M'	0	3.41911e-05
'M'	0	5.55342e-05
'F'	0	3.99175e-05
'F'	2	6.93436e-05
'M'	2.5	4.96105e-05
'F'	0	5.10233e-05
'F'	0.5	3.34754e-05
'F'	0	4.89819e-05
'M'	0	9.06652e-05
'F'	0	5.12646e-05
'M'	0.5	2.34622e-05
'F'	0	4.91616e-05
'F'	1	9.83835e-05
'F'	1	3.55259e-05
'M'	0	4.73652e-05
'M'	0	7.46815e-05
'F'	0	5.84793e-05
'F'	1.5	8.15999e-05
'F'	0	4.77218e-05
'M'	0	5.98129e-05
'F'	1	0.00011529
'M'	0	6.0229e-05
'F'	0	6.1669e-05
'M'	0	4.61174e-05
'F'	3	4.60123e-05
'F'	0	5.90831e-05
'M'	0	2.10338e-05
'F'	0	5.53224e-05
'M'	0	7.1353e-05
'M'	0.5	5.06691e-05
'M'	0	5.37439e-05
'M'	1	4.97478e-05
'M'	0.5	6.52285e-05
'M'	0	5.79195e-05
'M'	0	2.7465e-05
'F'	0	6.41689e-05
'M'	0	2.83485e-05
'F'	0	4.05561e-05
'M'	0.5	0.000131155
'M'	0	3.32582e-05
'M'	0	5.90593e-05
'F'	0	2.91547e-05
'M'	0	3.559e-05
'M'	0	4.5713e-05
'M'	0.5	3.25802e-05
'F'	0.5	2.7536e-05
'F'	0	0.000102334
'F'	1.5	6.50526e-05
'M'	2	4.93626e-05
'F'	0	2.61527e-05
'M'	0	2.42575e-05
'M'	1	7.29185e-05
'M'	0	4.0882e-05
'F'	1	7.97639e-05
'F'	1	7.41366e-05
'M'	0	4.79705e-05
'F'	0	5.88953e-05
'M'	0	6.88885e-05
'M'	0	1.73729e-05
'F'	0.5	3.89887e-05
'F'	0	8.29366e-05
'F'	0	6.39304e-05
'F'	0	8.20658e-05
'F'	0	4.88658e-05
'F'	0	7.63258e-05
'F'	1	4.95806e-05
'F'	0	3.0661e-05
'F'	0	3.79417e-05
'F'	2	5.29631e-05
'M'	0	4.01907e-05
'M'	0	3.97044e-05
'F'	0	3.94818e-05
'M'	1	5.27356e-05
'F'	0.5	6.51193e-05
'F'	2	3.15421e-05
'M'	0	2.9409e-05
'F'	0	5.01784e-05
'F'	0	6.57861e-05
'M'	0	7.90969e-05
'F'	0	7.6972e-05
'M'	0	4.9071e-05
'M'	1	6.34188e-05
'M'	0	7.2756e-05
'M'	0	6.70266e-05
'F'	2.5	2.59543e-05
'M'	2	3.87222e-05
'M'	1.5	4.06225e-05
'M'	0	8.00195e-05
'M'	0	6.29579e-05
'M'	1	2.77773e-05
'F'	1	4.1363e-05
'M'	0	1.46661e-05
'M'	0	9.89876e-05
'M'	0	7.46663e-05
'M'	0	7.01459e-05
'F'	0.5	6.31716e-05
'M'	2	0.000128618
'F'	0	5.93553e-05
'F'	0	6.29647e-05
'F'	0	5.56568e-05
'M'	0	8.4075e-05
'M'	0	3.23996e-05
'M'	0	6.91339e-05
'M'	1	3.65199e-05
'F'	0	6.84911e-05
'F'	0.5	6.59352e-05
'F'	1	3.87245e-05
'F'	1.5	9.81657e-05
'M'	0	6.48572e-05
'M'	0	5.02458e-05
'F'	0	3.85986e-05
'F'	0	4.36218e-05
'F'	0.5	5.8999e-05
'M'	0.5	4.62896e-05
'F'	0	3.01099e-05
'M'	1	5.461e-05
'F'	0.5	5.36181e-05
'M'	0	3.42233e-05
'M'	0	2.29874e-05
'F'	1.5	7.37129e-05
'M'	0.5	5.02292e-05
'F'	0	7.72219e-05
'F'	0.5	6.5057e-05
'M'	0	4.11319e-05
'F'	0.5	3.92778e-05
'M'	1	3.72893e-05
'M'	0.5	3.37035e-05
'M'	1	4.39507e-05
'M'	0.5	7.05795e-05
'M'	0	5.88452e-05
'F'	0.5	7.80976e-05
'F'	0	3.09026e-05
'F'	0	5.46139e-05
'F'	0	4.49357e-05
'F'	0	4.46002e-05
'M'	0	2.84179e-05
'F'	0	4.83582e-05
'M'	1	7.13354e-05
'F'	1	3.43144e-05
'M'	0	3.92905e-05
'M'	0	2.05237e-05
'F'	0.5	4.95512e-05
'F'	0.5	7.56115e-05
'M'	0	3.92778e-05
'F'	0	7.73776e-05
'M'	0	5.04203e-05
'F'	0	3.356e-05
'M'	0.5	4.60083e-05
'F'	0	6.48623e-05
'M'	0	8.52984e-05
'M'	0.5	8.33314e-05
'M'	0	9.95214e-05
'M'	0	6.09029e-05
'M'	1.5	7.2675e-05
'M'	0	5.79235e-05
'M'	0	3.89998e-05
'F'	0.5	6.99258e-05
'F'	0	7.48717e-05
'F'	0	3.57166e-05
'F'	0	8.15228e-05
'F'	0	3.56632e-05
'F'	0	5.62384e-05
'M'	0	6.4053e-05
'M'	1	3.23414e-05
'F'	1	5.7829e-05
'M'	2	3.22158e-05
'M'	0	4.32084e-05
'M'	1	8.21763e-05
'F'	0	2.78139e-05
'F'	0.5	6.5709e-05
'F'	0	5.5927e-05
'F'	0	5.56639e-05
'F'	0.5	6.69555e-05
'M'	3	3.21357e-05
'F'	0.5	5.74257e-05
'F'	0	7.667e-05
'F'	0	5.07692e-05
'F'	1	7.40742e-05
'M'	2.5	2.69065e-05
'M'	0	5.72859e-05
'M'	0	3.24136e-05
'M'	0	2.61375e-05
'F'	0	6.1421e-05
'F'	0	5.58631e-05
'M'	0	8.95897e-05
'M'	0.5	5.14513e-05
'M'	0	2.8947e-05
'F'	0	0.000115509
'M'	0	9.99038e-05
'M'	0	3.42104e-05
'F'	0	5.637e-05
'F'	0	8.89068e-05
'F'	0	5.28191e-05
'F'	0.5	4.67832e-05
'M'	0.5	3.24664e-05
'F'	0	4.86347e-05
'M'	1	4.13979e-05
'F'	0	4.31098e-05
'M'	0	3.3457e-05
'M'	0	3.8303e-05
'F'	1	4.58226e-05
'F'	0	4.53356e-05
'F'	0	6.75595e-05
'M'	0	6.22743e-05
'F'	0	5.9671e-05
'M'	1.5	2.7551e-05
'M'	0	0.000103647
'M'	0	5.42353e-05
'F'	0	4.18443e-05
'F'	1	6.24951e-05
'M'	0	6.06584e-05
'F'	0	6.78868e-05
'F'	0	4.72244e-05
'F'	2	7.85294e-05
'F'	0	6.85823e-05
'M'	0	3.33991e-05
'M'	0.5	6.19993e-05
'M'	0	5.28694e-05
'M'	1	1.78261e-05
'M'	0	3.82757e-05
'F'	1	3.74468e-05
'F'	0	5.65504e-05
'M'	0	2.16123e-05
'M'	0	5.12991e-05
'M'	2	2.15235e-05
'M'	0	2.65811e-05
'F'	1	3.84718e-05
'M'	1	3.27053e-05
'F'	0	4.09492e-05
'M'	0	6.3079e-05
'F'	0	6.90718e-05
'F'	0.5	3.27775e-05
'M'	0.5	7.71682e-05
'F'	0	5.62474e-05
'M'	0	4.5339e-05
'M'	1	2.31623e-05
'M'	0	4.25566e-05
'F'	1	5.5714e-05
'M'	0	1.33546e-05
'M'	1.5	5.64849e-05
'F'	0	6.21406e-05
'M'	0.5	7.00011e-05
'F'	1.5	8.41141e-05
'F'	0	0.000110184
'F'	1	3.72195e-05
'F'	0	3.70547e-05
'F'	0	5.67616e-05
'F'	1	7.47781e-05
'F'	0	2.95288e-05
'M'	0	6.41516e-05
'F'	0	6.13519e-05
'F'	0	3.99469e-05
'F'	0	0.000102408
'F'	0.5	6.29608e-05
'M'	0	4.24044e-05
'F'	0	6.37349e-05
'F'	0	5.03649e-05
'M'	1	4.1799e-05
'M'	2	5.25675e-05
'F'	0.5	4.39634e-05
'F'	0	0.000103767
'F'	0	2.9247e-05
'F'	0	6.04268e-05
'M'	0	4.16627e-05
'F'	0	5.77522e-05
'M'	0	5.9951e-05
'M'	3	3.58696e-05
'M'	0	4.85533e-05
'F'	0	8.59845e-05
'F'	0	6.70838e-05
'F'	2	6.63348e-05
'M'	0	9.00279e-05
'M'	0	6.49661e-05
'M'	0	3.89457e-05
'M'	0.5	8.49438e-05
'F'	0	6.50671e-05
'M'	0	6.42151e-05
'M'	1	6.66047e-05
'F'	1.5	3.46563e-05
'F'	1	4.01373e-05
'M'	0	3.05267e-05
'M'	0	7.14487e-05
'F'	0	3.08244e-05
'M'	0	4.75725e-05
'M'	0	9.72059e-05
'M'	0	2.38303e-05
'F'	0	3.0458e-05
'M'	0	2.33606e-05
'F'	0	4.0585e-05
'F'	1	7.54663e-05
'F'	0	5.20451e-05
'M'	0	3.82124e-05
'F'	1.5	4.07108e-05
'F'	0	4.19692e-05
'F'	1.5	9.40125e-05
'M'	1	1.0785e-05
'M'	1	6.23493e-05
'F'	0	3.45518e-05
'F'	0	4.39587e-05
'F'	2	5.70223e-05
'M'	0	8.79616e-05
'F'	0	5.64052e-05
'F'	0	5.1073e-05
'F'	0	5.47678e-05
'F'	0	6.35477e-05
'M'	0.5	4.9651e-05
'M'	2.5	7.49891e-05
'F'	1	4.05317e-05
'F'	0	7.50953e-05
'M'	0	3.91573e-05
'F'	0	7.95611e-05
'F'	0	5.49235e-05
'F'	0	6.49598e-05
'M'	0	2.845e-05
'F'	0	9.06801e-05
'M'	0	8.36383e-05
'M'	0	3.81436e-05
'M'	0	2.98085e-05
'F'	1	7.0435e-05
'F'	1	0.000114455
'F'	0	5.02838e-05
'F'	0	9.98162e-05
'F'	1	9.1991e-05
'M'	0	6.51948e-05
'F'	2.5	4.5355e-05
'M'	0.5	5.7796e-05
'M'	0	5.24579e-05
'F'	0	0.000114464
'M'	1	4.05744e-05
'F'	0	4.95222e-05
'F'	0	5.90562e-05
'F'	0	2.60148e-05
'M'	0	3.76996e-05
'F'	0	7.52883e-05
'M'	0	3.54189e-05
'F'	0	7.88201e-05
'F'	2.5	7.2105e-05
'F'	1	5.86428e-05
'F'	0	7.44308e-05
'F'	0	7.24731e-05
'F'	0	5.03544e-05
'M'	2	5.96894e-05
'F'	0	2.78267e-05
'M'	0	3.81524e-05
'F'	0.5	2.86976e-05
'M'	0.5	8.14417e-05
'F'	0	7.99401e-05
'F'	3	4.4591e-05
'F'	0	6.42796e-05
'F'	0.5	4.46868e-05
'M'	0.5	7.24747e-05
'F'	0	4.14662e-05
'M'	0.5	3.98222e-05
'F'	0	7.931e-05

## Sheet: Figure 3d, 3f, 3j (DAT)
Dorsal Attention Network: mean TE values for all 1886 subjects
Sex	FH density	Mean DAT TE			Mean DAT NETWORK: ANCOVA results
'F'	0	1.243e-05			Variable	df1	df2	F-statistic	p-value	p-value corrected	partial eta squared
'M'	0	9.77307e-06			Sex	1	1585	3.69282	0.0548264	0.153514	0.00232444
'M'	0	3.5443e-06			Age	1	1585	0.380198	0.537586	0.75262	0.000239815
'M'	1	1.27844e-05			FH of SUD	1	1585	1.05984	0.303408	0.530964	0.000668224
'M'	1	1.25293e-05			Framewise Displacement	1	1585	23.6246	1.2868e-06	1.80152e-05	0.0146862
'F'	0.5	7.83248e-06			Model	2	1585	12.3246	4.88289e-06	3.41802e-05	0.0153134
'F'	1	4.26285e-05			Household Income	2	1585	0.428818	0.651354	0.828996	0.000540803
'M'	1.5	5.99921e-06			Parent Education	4	1585	0.247531	0.911242	0.984144	0.000624295
'M'	0	9.33478e-06			Race/Ethnicity	4	1585	6.34228	4.61987e-05	0.000215594	0.0157536
'F'	2.5	4.6128e-06			Prenatal Substance Exposure	1	1585	1.35474	0.244626	0.530964	0.000853995
'M'	0	2.42288e-05			Parent MH	1	1585	0.000819626	0.977164	0.984144	5.17114e-07
'F'	1	9.30763e-06			Puberty	2	1585	0.0159837	0.984144	0.984144	2.01683e-05
'F'	1	8.84715e-06			Sex x FH of SUD	1	1585	7.23112	0.00724017	0.0253406	0.0045415
'F'	0	1.53832e-05			Income x FH of SUD	2	1585	1.30264	0.272105	0.530964	0.00164101
'M'	0	8.35846e-06			Sex x Puberty	2	1585	0.900376	0.406624	0.632527	0.00113483
'F'	2	7.4845e-06
'F'	1.5	4.07104e-06			Correlations: FHD x mean DAT TE
'M'	0	6.6185e-06			Group	N	Spearman rho	p-value	p-value corrected	CI Lower	CI Upper
'M'	0	4.79833e-06			Females	1001	0.00622906	0.843957	0.843957	-0.054729	0.0699075
'M'	2	8.10668e-06			Males	885	-0.0954104	0.00449962	0.0269977	-0.159803	-0.0292076
'F'	0	9.0689e-06
'M'	1	5.48845e-06
'M'	1.5	1.42788e-05
'M'	0	4.20579e-06
'F'	0.5	1.11463e-05
'F'	0	7.29592e-06			Figure 3J: Within-female t-tests (FH+ vs FH-) pairwise network TE of DAT
'M'	0.5	1.48804e-06			Transition	Sex	Contrast	T-statistic	p-value	p-value corrected	Cohen's D	CI Lower	N2	N1	N2
'F'	0	1.82538e-06			DMN+→DMN+	F	FH+ vs FH-	0.630962	0.528417	0.960539	0.0490855	-3.29479e-07	6.4097e-07	238	626
'M'	2.5	5.05154e-06			DMN+→DMN-	F	FH+ vs FH-	0.492764	0.622437	0.960539	0.0378642	-9.26414e-07	1.5463e-06	238	626
'M'	0	1.73698e-05			DMN+→VIS+	F	FH+ vs FH-	-0.383274	0.701726	0.960539	-0.0307225	-1.77327e-06	1.19469e-06	238	626
'F'	0.5	4.56245e-06			DMN+→VIS-	F	FH+ vs FH-	0.923327	0.356471	0.960539	0.0786447	-7.60989e-07	2.1078e-06	238	626
'M'	0.5	4.52476e-06			DMN-→DMN+	F	FH+ vs FH-	0.803195	0.422328	0.960539	0.0625754	-6.58803e-07	1.5691e-06	238	626
'F'	0	7.82315e-06			DMN-→DMN-	F	FH+ vs FH-	0.159946	0.872998	0.99165	0.0120578	-5.22542e-07	6.15126e-07	238	626
'M'	0	5.97208e-07			DMN-→VIS+	F	FH+ vs FH-	0.0865927	0.931042	0.99165	0.00716329	-1.89913e-06	2.0741e-06	238	626
'F'	0	4.4744e-06			DMN-→VIS-	F	FH+ vs FH-	0.438979	0.660919	0.960539	0.035036	-7.32987e-07	1.15441e-06	238	626
'M'	0	4.38532e-07			VIS+→DMN+	F	FH+ vs FH-	-0.524308	0.600309	0.960539	-0.0379492	-4.75887e-07	2.75417e-07	238	626
'M'	1	4.69683e-06			VIS+→DMN-	F	FH+ vs FH-	0.491817	0.623104	0.960539	0.0377259	-1.3732e-06	2.28971e-06	238	626
'M'	1.5	2.91556e-06			VIS+→VIS+	F	FH+ vs FH-	-0.0259621	0.979302	0.99165	-0.00215129	-5.99941e-07	5.84306e-07	238	626
'F'	0	8.12914e-06			VIS+→VIS-	F	FH+ vs FH-	0.358193	0.720404	0.960539	0.0295997	-2.04702e-06	2.95886e-06	238	626
'M'	3.5	8.95585e-06			VIS-→DMN+	F	FH+ vs FH-	1.01988	0.308408	0.960539	0.0810033	-7.38203e-07	2.32974e-06	238	626
'M'	0	1.50083e-05			VIS-→DMN-	F	FH+ vs FH-	-0.825168	0.409749	0.960539	-0.0637722	-6.05023e-07	2.4725e-07	238	626
'M'	0	8.74483e-06			VIS-→VIS+	F	FH+ vs FH-	0.010472	0.99165	0.99165	0.00085724	-2.85759e-06	2.88819e-06	238	626
'F'	0	9.42675e-06			VIS-→VIS-	F	FH+ vs FH-	1.03716	0.30039	0.960539	0.0895066	-1.95733e-07	6.32435e-07	238	626
'F'	0	3.71025e-06
'M'	0	1.03456e-05			Figure 3J: Within-male t-tests (FH+ vs FH-) pairwise network TE of DAT
'M'	0.5	1.30883e-05			Transition	Sex	Contrast	T-statistic	p-value	p-value corrected	Cohen's D	CI Lower	N2	N1	N2
'M'	1	5.26742e-06			DMN+→DMN+	M	FH+ vs FH-	-2.3643	0.0185188	0.0246917	-0.17908	-9.72725e-07	-8.95609e-08	198	549
'M'	0	1.32164e-05			DMN+→DMN-	M	FH+ vs FH-	-2.98695	0.00297038	0.00866203	-0.218612	-2.79437e-06	-5.76543e-07	198	549
'M'	1.5	1.98633e-06			DMN+→VIS+	M	FH+ vs FH-	-2.0773	0.0384182	0.0439065	-0.161597	-2.60806e-06	-7.18085e-08	198	549
'M'	0	6.76839e-06			DMN+→VIS-	M	FH+ vs FH-	-3.24845	0.00125234	0.00866203	-0.24446	-3.1376e-06	-7.71999e-07	198	549
'F'	0	5.32139e-07			DMN-→DMN+	M	FH+ vs FH-	-2.6814	0.00760464	0.0152093	-0.198108	-2.38958e-06	-3.68245e-07	198	549
'M'	0.5	1.95874e-05			DMN-→DMN-	M	FH+ vs FH-	-2.53972	0.0114556	0.018329	-0.19274	-1.20412e-06	-1.53425e-07	198	549
'F'	0	8.06295e-06			DMN-→VIS+	M	FH+ vs FH-	-3.12547	0.0018952	0.00866203	-0.233854	-4.24156e-06	-9.66452e-07	198	549
'M'	0	1.03166e-05			DMN-→VIS-	M	FH+ vs FH-	-2.28242	0.0229822	0.0282858	-0.175627	-1.82183e-06	-1.35763e-07	198	549
'F'	0	4.72638e-06			VIS+→DMN+	M	FH+ vs FH-	-0.0493368	0.960683	0.960683	-0.0044364	-4.97715e-07	4.73369e-07	198	549
'F'	0	8.679e-06			VIS+→DMN-	M	FH+ vs FH-	-3.09999	0.00206113	0.00866203	-0.231154	-4.4356e-06	-9.93481e-07	198	549
'F'	1.5	1.54244e-06			VIS+→VIS+	M	FH+ vs FH-	-2.54456	0.0112937	0.018329	-0.191413	-1.05066e-06	-1.34883e-07	198	549
'M'	0	1.21782e-06			VIS+→VIS-	M	FH+ vs FH-	-2.9108	0.00380007	0.00868587	-0.221943	-5.30623e-06	-1.02836e-06	198	549
'F'	0	2.01249e-06			VIS-→DMN+	M	FH+ vs FH-	-2.96057	0.00324826	0.00866203	-0.226108	-3.44017e-06	-6.94715e-07	198	549
'F'	0	6.42639e-06			VIS-→DMN-	M	FH+ vs FH-	-1.78248	0.075373	0.0803978	-0.133205	-7.23957e-07	3.53462e-08	198	549
'M'	0.5	6.7508e-06			VIS-→VIS+	M	FH+ vs FH-	-3.01571	0.00271909	0.00866203	-0.22806	-6.11576e-06	-1.28924e-06	198	549
'M'	0	5.29536e-06			VIS-→VIS-	M	FH+ vs FH-	-2.44761	0.0147838	0.0215037	-0.184183	-7.3754e-07	-8.05627e-08	198	549
'M'	0	2.25872e-07
'F'	0	7.93041e-06
'M'	2	2.87797e-07
'M'	0	6.46494e-06
'F'	1	1.16386e-05
'M'	0	5.76599e-06
'F'	0.5	1.61398e-05
'F'	0	1.92117e-06
'F'	0	2.48694e-06
'M'	0	2.20842e-06
'M'	0	8.09005e-06
'F'	0	7.09021e-06
'M'	0.5	5.66944e-06
'M'	0	1.97088e-05
'F'	0	1.65486e-05
'M'	0	5.41457e-06
'F'	0	1.27616e-05
'F'	0	1.64542e-05
'M'	0	9.82439e-06
'M'	0.5	1.62626e-05
'M'	0	4.22952e-06
'M'	0	1.20345e-05
'M'	0	1.0401e-05
'F'	0	7.69739e-06
'M'	0	1.62869e-06
'M'	0	1.83693e-06
'F'	0.5	1.70562e-05
'M'	0	6.31237e-06
'F'	0.5	1.25876e-05
'M'	0.5	1.03619e-05
'M'	0	6.85411e-06
'M'	0	1.61636e-05
'M'	0	4.76478e-06
'M'	0	9.18784e-06
'F'	0	1.07784e-06
'M'	0.5	1.63602e-05
'M'	0.5	1.36477e-05
'F'	0	3.75077e-06
'F'	1	5.5264e-06
'M'	0	5.93329e-06
'M'	0	3.22233e-06
'F'	0	1.66675e-06
'M'	0	5.2144e-06
'M'	1	4.87751e-06
'F'	1	7.8589e-06
'F'	0	4.02742e-06
'M'	0	1.72323e-06
'M'	0	1.68638e-06
'F'	1	2.99985e-06
'M'	0	7.40723e-06
'F'	1.5	3.92663e-06
'F'	2	7.92381e-06
'M'	1.5	1.80627e-06
'F'	2	8.09896e-06
'M'	0	9.95968e-06
'F'	0	6.53804e-06
'F'	0	6.29089e-06
'F'	1	2.981e-06
'M'	0.5	1.17947e-05
'F'	0	2.51534e-06
'F'	0	2.63901e-06
'M'	0.5	7.38869e-06
'M'	1.5	2.14865e-06
'M'	0.5	6.17878e-06
'M'	0.5	1.97483e-06
'M'	0	5.14021e-06
'F'	0	8.19764e-06
'M'	0	3.19503e-06
'F'	0	6.44161e-06
'F'	1	1.9977e-06
'F'	0	1.6219e-06
'M'	1.5	2.60121e-07
'F'	2.5	4.23242e-06
'F'	2.5	4.52958e-06
'F'	0.5	6.68398e-06
'F'	0	5.456e-07
'F'	1	6.1631e-06
'F'	0	1.60901e-05
'M'	0	7.46486e-06
'F'	0	3.75006e-06
'F'	0	3.60243e-06
'M'	2.5	3.37417e-06
'F'	0	9.35317e-07
'F'	0	4.74095e-06
'M'	1	5.15858e-06
'M'	2	6.87407e-06
'M'	0	1.29017e-05
'F'	0	7.13849e-06
'M'	2	8.38556e-06
'F'	0	3.86345e-06
'F'	0	6.43178e-06
'M'	3.5	4.71256e-06
'F'	0	1.37329e-05
'M'	0	2.81784e-06
'M'	0	1.74099e-05
'M'	0	6.10424e-06
'F'	2	1.45242e-05
'F'	0	4.85349e-06
'M'	1	9.51484e-06
'F'	0	1.5355e-05
'M'	1	2.17187e-06
'M'	1	2.7028e-06
'F'	0	9.34926e-06
'F'	0	1.39989e-05
'M'	0	1.73355e-05
'M'	0	4.66162e-06
'F'	0.5	9.29315e-06
'F'	0	7.03307e-06
'M'	0.5	4.42481e-06
'M'	1	3.24553e-06
'F'	0	2.36212e-05
'M'	0	4.20166e-06
'M'	0	4.29717e-06
'M'	0	1.2188e-05
'M'	2	3.73941e-06
'F'	0	1.15786e-05
'M'	0	2.72944e-06
'M'	0	5.62137e-06
'M'	0.5	4.30052e-06
'F'	1	4.7866e-06
'F'	0.5	1.94683e-06
'M'	0	4.66892e-06
'F'	0	1.0017e-05
'F'	0	5.69209e-06
'F'	0.5	1.09105e-05
'M'	1	1.66522e-05
'F'	1	1.28105e-06
'M'	1.5	4.97601e-06
'F'	0	8.30407e-06
'M'	0	2.92896e-06
'M'	0	3.7575e-06
'M'	0	2.14857e-06
'M'	1	6.68244e-06
'F'	0	7.26873e-06
'F'	0	1.32266e-05
'M'	0.5	3.27681e-06
'M'	1	6.88918e-06
'F'	0	6.44378e-06
'M'	0	9.7999e-06
'M'	0	8.15126e-06
'M'	0.5	2.16616e-06
'M'	0	4.57022e-06
'M'	0	1.08927e-05
'F'	0.5	7.4283e-07
'M'	1	7.22569e-06
'M'	1	5.66347e-06
'F'	0	1.62094e-05
'M'	0	1.72125e-05
'M'	0.5	1.43142e-05
'M'	0	4.54465e-06
'M'	0.5	9.31265e-06
'M'	1.5	2.43184e-06
'F'	0.5	9.83712e-06
'M'	0	2.55458e-06
'M'	0	9.97542e-06
'F'	0	2.84453e-06
'F'	0	5.46906e-06
'M'	0.5	1.51607e-06
'F'	0	1.15043e-05
'F'	0.5	5.70337e-06
'F'	0	4.02777e-07
'M'	2	4.2095e-06
'F'	0	2.85775e-06
'M'	0	7.76578e-06
'F'	0.5	1.13984e-05
'M'	0	9.20166e-06
'F'	0	2.91654e-06
'F'	1	6.37417e-06
'F'	2	1.68679e-06
'F'	1.5	9.49334e-06
'F'	0	3.57071e-06
'M'	1.5	3.0955e-06
'F'	0	9.23605e-06
'M'	0	5.14651e-06
'F'	0	2.92955e-06
'M'	0	7.48802e-06
'M'	1	7.49388e-06
'M'	1.5	4.09909e-06
'F'	0	8.4451e-06
'F'	0	1.6913e-05
'M'	0	1.40699e-05
'F'	0	7.86175e-06
'F'	1	4.32121e-06
'F'	0	1.12482e-05
'M'	0	1.14761e-06
'M'	0	6.2049e-06
'F'	1.5	1.12852e-05
'F'	0	2.4481e-06
'F'	1.5	8.44092e-06
'M'	0	1.01118e-05
'M'	0	3.83492e-07
'F'	2.5	8.72413e-06
'F'	0	4.45711e-06
'F'	2	3.90633e-06
'F'	0	7.42574e-06
'F'	1	5.79212e-06
'M'	1.5	1.24544e-05
'F'	0	1.41818e-06
'F'	0	3.30771e-06
'M'	0	1.97358e-05
'M'	2	1.72022e-06
'F'	0	5.2591e-06
'M'	0	1.70577e-06
'F'	0	8.00525e-06
'F'	0	1.98982e-05
'F'	0	1.33712e-05
'M'	0	1.00444e-05
'F'	0.5	6.65645e-06
'M'	1	3.33909e-06
'F'	0.5	5.5539e-06
'M'	0	5.38758e-06
'F'	0	5.34782e-06
'M'	0.5	7.13671e-06
'F'	0	3.52836e-06
'M'	0	7.10015e-06
'M'	0.5	9.57036e-06
'F'	0.5	8.22452e-06
'M'	0	5.75669e-06
'F'	0	3.09516e-06
'M'	0	3.12221e-06
'M'	0	6.93534e-06
'F'	0.5	1.19246e-05
'F'	0	1.10931e-05
'M'	1	6.48107e-06
'F'	0	5.13821e-06
'F'	0	1.02194e-05
'F'	0	2.61807e-05
'F'	0.5	1.01112e-05
'F'	1.5	8.12954e-06
'M'	0	3.77438e-06
'F'	0	1.64905e-05
'M'	0	3.50291e-06
'F'	0	2.38403e-05
'M'	1	1.08979e-05
'M'	0	2.34153e-06
'M'	0	2.05131e-06
'F'	0	2.19622e-05
'F'	0	2.79023e-06
'F'	1	3.01667e-06
'F'	0	6.06876e-06
'M'	0	1.45245e-05
'M'	0.5	4.57835e-06
'F'	3	1.05793e-05
'M'	0.5	4.20309e-06
'F'	0	1.04464e-05
'M'	1.5	9.24333e-07
'M'	2	9.23879e-06
'F'	0	7.45868e-06
'M'	0	8.19311e-06
'F'	0	1.26895e-05
'F'	0	1.18102e-05
'F'	0.5	1.2468e-05
'F'	0.5	5.95606e-06
'F'	2	1.07015e-05
'M'	0.5	8.9042e-06
'M'	0	7.8581e-06
'M'	0	1.43557e-05
'M'	4	3.5033e-06
'M'	0	4.48258e-06
'F'	3	2.77079e-06
'M'	2.5	7.08563e-06
'M'	0	2.10098e-05
'F'	1	8.62382e-06
'F'	1	2.75891e-06
'F'	0	7.02779e-06
'M'	0	3.34184e-06
'M'	0	1.20527e-06
'F'	0	4.80543e-06
'M'	0.5	1.81582e-05
'F'	0.5	7.13944e-06
'F'	0	3.76331e-06
'F'	0	8.93663e-06
'M'	0	9.4648e-06
'F'	1.5	6.75727e-06
'F'	1	5.25706e-06
'F'	1	8.71839e-06
'F'	1	6.74458e-06
'M'	1	1.20469e-05
'M'	1	5.12398e-06
'F'	0	7.97503e-06
'F'	0.5	3.22305e-06
'F'	2	5.28156e-06
'F'	0	1.02103e-05
'M'	0	3.65735e-05
'F'	1	5.87421e-06
'F'	2	5.28878e-06
'M'	0	1.05678e-05
'M'	0	4.67426e-06
'M'	2.5	1.16432e-05
'F'	0	6.58907e-06
'F'	0	2.07329e-05
'F'	0	1.42834e-05
'F'	0	6.33083e-06
'M'	0	1.05663e-06
'M'	0	1.53218e-05
'M'	0	6.31625e-06
'F'	0	2.35937e-06
'F'	0	5.49528e-06
'F'	0.5	3.84061e-06
'F'	1.5	6.91648e-06
'F'	0	1.01933e-05
'F'	0.5	8.61853e-06
'M'	1	5.94832e-06
'F'	0	1.09521e-05
'F'	0.5	2.18001e-06
'F'	0.5	1.18271e-05
'M'	1	9.93388e-06
'F'	1	7.76609e-06
'F'	0	2.42002e-06
'F'	0	1.60883e-06
'M'	0	7.89221e-06
'F'	0.5	4.87718e-06
'M'	0	6.16108e-06
'F'	0	5.16875e-06
'F'	0	7.68371e-06
'M'	0	7.71393e-06
'F'	0.5	1.17922e-05
'M'	0	1.43867e-05
'M'	0	5.93393e-06
'M'	0	8.51997e-06
'F'	0	7.14502e-06
'F'	0	9.80693e-06
'F'	0.5	3.60062e-06
'M'	1	6.91318e-06
'M'	1	1.59167e-05
'F'	0.5	7.64667e-06
'M'	0.5	7.95261e-06
'M'	0	7.23875e-06
'M'	0	1.0437e-05
'F'	0.5	8.07791e-06
'F'	0	1.11806e-05
'M'	0	1.26042e-05
'M'	0	6.05439e-06
'F'	0	3.35551e-06
'M'	0	3.15024e-06
'F'	0	1.22165e-05
'F'	0	3.01366e-06
'M'	0	1.31978e-05
'F'	0	8.88979e-06
'F'	0.5	4.31823e-07
'M'	0	1.37979e-05
'M'	0	6.60994e-06
'F'	0	6.03709e-06
'M'	1.5	7.44267e-06
'M'	0	6.73297e-06
'M'	0	6.15407e-06
'M'	0	6.24769e-06
'M'	1	5.40558e-06
'F'	0	6.36436e-06
'M'	0	9.90337e-06
'F'	0	1.82545e-06
'M'	1.5	3.23141e-06
'F'	0	2.31605e-06
'M'	0	2.57372e-06
'F'	0	3.6823e-06
'M'	0	7.43745e-06
'M'	0	5.3862e-06
'M'	0	9.78903e-06
'F'	1	4.24972e-06
'M'	1	1.32226e-06
'F'	0.5	1.46477e-05
'M'	1	8.36019e-06
'F'	2	1.15384e-05
'F'	0	3.97469e-06
'M'	0	1.13958e-05
'F'	0	1.53131e-05
'M'	0	3.42804e-06
'M'	0	3.87036e-06
'F'	0	1.32147e-05
'F'	0	1.46618e-06
'M'	0	1.89118e-05
'M'	0.5	1.18437e-05
'M'	0	5.95532e-06
'F'	0	1.21556e-05
'M'	0	4.93849e-06
'M'	0	3.62474e-06
'F'	0	6.43216e-06
'F'	1	2.01385e-06
'F'	0	9.40384e-06
'F'	0	5.30741e-06
'M'	0	3.11535e-06
'M'	0	1.72176e-06
'F'	0.5	7.45402e-06
'F'	0	2.04163e-05
'F'	1	7.83813e-06
'M'	0	3.48025e-06
'M'	0	8.25803e-06
'F'	0	9.03123e-06
'F'	0	3.33823e-06
'M'	0	8.09882e-06
'F'	0.5	1.71847e-05
'F'	0	4.63712e-06
'F'	0	5.2757e-06
'F'	0	2.61869e-05
'F'	0	1.47151e-05
'F'	0	7.91994e-06
'M'	0.5	1.24191e-05
'F'	1.5	7.98192e-06
'M'	0	2.19471e-06
'F'	0	5.06102e-06
'M'	0	2.93574e-05
'F'	0	4.6155e-06
'M'	0.5	9.73591e-06
'F'	1.5	5.3658e-06
'M'	0	1.3369e-05
'M'	0.5	3.08866e-06
'M'	0.5	2.9567e-06
'F'	0	3.75532e-06
'M'	2.5	4.73624e-06
'F'	0	2.24159e-06
'F'	0	6.69396e-06
'F'	0.5	5.34989e-06
'M'	0	5.42365e-06
'M'	0	3.84542e-06
'M'	0	8.19918e-06
'F'	0	4.44043e-06
'M'	0	5.84015e-06
'F'	0	1.6418e-05
'F'	1.5	5.12779e-06
'M'	0	4.70885e-06
'F'	1	7.83205e-06
'F'	0	1.00331e-05
'F'	0	1.70521e-05
'M'	0	1.01626e-05
'M'	0	1.13485e-05
'F'	0	1.08703e-05
'M'	0.5	1.24612e-06
'M'	0	4.69728e-06
'F'	1	5.94057e-06
'F'	0	4.09303e-06
'M'	0	1.87954e-05
'F'	0	2.85566e-06
'F'	0	1.60972e-05
'F'	1	9.76624e-06
'F'	0	7.18124e-06
'M'	0	1.43229e-05
'F'	0	1.02744e-05
'F'	0	2.83233e-06
'M'	0	4.22374e-06
'M'	0	5.6501e-06
'F'	0	5.43182e-06
'F'	0	3.12438e-06
'F'	3.5	5.33421e-06
'F'	0	6.46019e-06
'F'	0	6.80003e-06
'F'	0	1.86627e-05
'F'	0	8.53863e-06
'M'	0	1.98057e-05
'F'	0	5.50026e-06
'F'	0	9.05756e-06
'F'	0.5	5.41364e-06
'F'	1	1.89818e-06
'M'	0	4.51132e-06
'F'	1.5	6.74071e-06
'F'	0.5	6.65107e-06
'M'	0	4.52387e-06
'F'	0	1.99355e-06
'F'	0.5	9.00708e-06
'F'	0	7.54933e-06
'F'	0	6.78305e-06
'M'	2	3.26087e-06
'F'	0	1.21452e-05
'F'	0	8.36421e-07
'F'	0	2.1926e-05
'F'	0.5	1.05067e-05
'M'	0	5.96011e-06
'M'	1.5	1.79082e-06
'M'	0	4.34315e-06
'F'	1	4.40277e-06
'M'	0	2.17039e-05
'M'	0.5	1.05704e-05
'F'	0	3.55804e-06
'F'	1	2.31781e-06
'M'	1	3.79572e-06
'F'	0	1.34348e-05
'M'	0	1.92462e-05
'F'	0	2.98818e-06
'M'	0	1.53962e-05
'M'	0	6.95656e-06
'F'	0	5.42877e-06
'M'	0	1.01481e-05
'M'	1.5	6.50707e-06
'F'	0	1.19481e-05
'F'	0	8.55379e-06
'F'	0.5	1.62897e-05
'F'	1.5	5.24125e-06
'M'	1.5	1.15774e-06
'F'	0	2.36603e-06
'F'	0	9.79364e-06
'F'	0	6.3342e-06
'F'	0	5.55682e-06
'F'	0	4.90932e-06
'F'	0.5	1.36863e-05
'F'	0	9.33853e-06
'M'	2	6.47207e-06
'F'	1	9.50385e-06
'F'	0	7.14951e-06
'F'	1.5	7.20499e-06
'F'	0	2.15548e-05
'F'	0	9.66874e-06
'F'	1	1.02988e-05
'M'	0.5	5.45751e-06
'F'	0.5	6.58425e-06
'F'	0	9.64695e-06
'F'	1	1.14285e-05
'F'	0	1.09525e-05
'M'	2	8.55006e-06
'F'	0	1.59141e-05
'M'	0.5	9.44291e-06
'M'	0	6.00845e-06
'M'	0	1.41597e-05
'M'	0	3.74448e-06
'F'	0	8.40975e-06
'F'	1	1.09833e-05
'F'	1	1.12429e-06
'F'	0	3.61592e-06
'F'	0	2.33448e-06
'M'	0	4.62205e-06
'F'	0	6.79852e-06
'M'	1	9.42101e-06
'M'	0	7.95215e-06
'F'	0	7.54931e-06
'M'	0	5.89144e-06
'F'	2	6.90744e-06
'F'	1.5	5.59376e-06
'M'	0	1.73807e-06
'F'	1	4.05352e-06
'F'	1.5	1.96908e-05
'M'	0.5	6.81222e-06
'F'	0	5.51843e-06
'M'	0	3.74972e-06
'M'	0.5	6.2806e-06
'F'	1	3.4225e-05
'M'	2	8.96e-06
'M'	0.5	1.48224e-06
'M'	1.5	1.0966e-06
'F'	0	1.56414e-05
'F'	0	9.41233e-06
'F'	0	4.28169e-06
'F'	0	6.66427e-06
'F'	0.5	8.50894e-06
'M'	1	3.00914e-06
'F'	0	7.44998e-06
'M'	0	8.85605e-06
'F'	0	3.04221e-06
'F'	0	6.65068e-06
'M'	0	3.78299e-06
'F'	1	5.90339e-06
'F'	1	6.38766e-06
'F'	1.5	1.45429e-05
'M'	0	2.61701e-06
'F'	0	3.75363e-06
'M'	0	9.49888e-06
'M'	1	1.05799e-05
'M'	0	7.99483e-06
'F'	0	8.45828e-06
'F'	0	3.51646e-06
'M'	1.5	2.57756e-05
'F'	0	6.13042e-06
'M'	0	9.52034e-07
'F'	0	4.88559e-06
'F'	1	2.10586e-05
'F'	0	1.04204e-05
'F'	1	1.46604e-06
'M'	0	1.00943e-05
'F'	0	1.04494e-05
'F'	0	1.06538e-05
'M'	0	7.9247e-06
'F'	0	5.94225e-06
'M'	0	2.41968e-06
'M'	0	2.86265e-06
'F'	0	1.43845e-05
'M'	0	1.09482e-05
'M'	2.5	1.22051e-05
'F'	1	3.61463e-06
'M'	0	4.25419e-06
'F'	0	1.70151e-06
'F'	2	1.28594e-05
'F'	2	1.374e-05
'M'	0	2.92838e-06
'M'	0	5.72859e-06
'M'	0.5	6.56794e-06
'F'	0	1.00019e-05
'M'	0.5	8.0986e-06
'M'	0	5.94486e-06
'F'	0	1.94796e-06
'M'	0	1.13208e-05
'F'	0	4.51298e-06
'M'	0	6.82056e-06
'F'	0	1.85172e-05
'M'	0	9.11666e-06
'F'	0	7.51565e-06
'M'	0	2.25387e-06
'F'	0	4.67031e-06
'F'	0	1.96665e-05
'M'	1	5.62569e-06
'F'	2	7.07926e-06
'F'	0	6.75239e-06
'F'	0	9.73046e-06
'F'	0.5	1.31327e-05
'F'	0	6.12931e-06
'F'	0	1.61662e-06
'F'	0.5	1.07535e-05
'F'	0.5	2.72834e-06
'F'	1	5.64445e-06
'F'	1	7.37843e-06
'F'	0	7.09942e-06
'M'	0	3.17922e-06
'F'	0	1.22278e-06
'F'	0	1.84047e-05
'F'	0	9.44192e-06
'M'	1	1.40831e-05
'M'	1	9.11691e-06
'F'	0	1.05015e-05
'F'	0	9.53767e-06
'F'	0	4.11639e-06
'F'	0	1.4065e-05
'F'	0	6.39836e-07
'F'	1.5	1.20224e-05
'F'	0.5	2.24201e-05
'F'	0	7.23819e-06
'M'	0	3.38172e-06
'M'	0.5	6.20303e-06
'M'	0.5	1.81648e-05
'F'	0	6.5325e-06
'M'	0.5	2.79697e-06
'F'	0	8.4128e-06
'M'	0.5	9.99982e-06
'M'	0	7.54759e-06
'F'	0	4.24937e-06
'F'	0.5	1.13226e-05
'F'	0.5	2.66679e-06
'F'	0	5.16479e-06
'F'	0	4.01341e-06
'M'	0	1.04402e-05
'F'	0	1.11723e-05
'F'	0	9.21769e-06
'M'	0	5.23869e-06
'M'	1	1.1334e-05
'M'	0	2.22609e-05
'M'	1	3.924e-06
'M'	0	6.97326e-06
'M'	0.5	1.48069e-05
'M'	0.5	2.34188e-06
'M'	0	5.94901e-06
'F'	1	2.01215e-06
'F'	0.5	1.29878e-06
'F'	1	1.21641e-05
'M'	0	1.35461e-06
'F'	0	4.56812e-06
'M'	0	1.03374e-05
'F'	1	1.66947e-05
'M'	0	1.04306e-05
'F'	0	4.96451e-06
'M'	0	9.96698e-06
'F'	0	2.83843e-06
'M'	0	6.23236e-06
'M'	0	4.25304e-06
'M'	0.5	2.04441e-06
'M'	0.5	1.15628e-05
'M'	0	1.76178e-05
'M'	0	1.02595e-05
'F'	1	1.36219e-05
'M'	0	9.12481e-06
'F'	0	1.06958e-05
'M'	1.5	7.49931e-06
'M'	1.5	1.59541e-05
'M'	0	3.22786e-06
'F'	0	4.35201e-06
'M'	1	1.07647e-05
'F'	1	9.138e-06
'M'	0	6.09361e-06
'F'	1	1.3547e-05
'M'	0.5	2.61706e-06
'F'	0	1.62744e-06
'M'	0.5	1.03616e-05
'M'	0	8.48123e-06
'F'	1	5.45687e-06
'M'	0	1.2539e-05
'F'	0	6.34884e-06
'M'	1	8.97729e-06
'F'	2.5	1.61464e-06
'F'	0	1.39114e-05
'M'	0	1.19084e-05
'M'	1	9.46377e-06
'F'	0	2.2751e-05
'F'	1	3.49425e-06
'F'	1	4.49065e-06
'M'	1	3.6103e-06
'M'	0	1.45292e-05
'M'	0	7.05668e-06
'F'	0	5.70937e-06
'M'	0	7.02874e-06
'M'	0	1.96244e-05
'F'	0.5	3.18173e-06
'M'	0	7.40677e-06
'F'	0.5	4.68502e-06
'M'	0	6.85584e-06
'F'	1.5	3.74794e-05
'M'	2	5.54e-06
'M'	0	1.54609e-05
'M'	0.5	1.21926e-05
'F'	0	1.14001e-05
'M'	1	6.61443e-06
'M'	2	1.01763e-05
'F'	0.5	1.99989e-05
'F'	0	1.19729e-05
'F'	0	1.1913e-05
'M'	1	3.68045e-06
'F'	1	1.9161e-05
'F'	2	1.5452e-05
'F'	1	1.93291e-05
'M'	0	6.05317e-06
'M'	0.5	3.05044e-06
'M'	1	1.45958e-05
'M'	0.5	4.51607e-06
'M'	0	1.53699e-05
'F'	0	8.50578e-06
'M'	0	4.3111e-06
'M'	0	7.92734e-06
'F'	1	8.79314e-06
'F'	0	3.03871e-06
'F'	0	2.13874e-05
'M'	0	9.47648e-06
'F'	0.5	1.90999e-05
'M'	0.5	1.209e-05
'F'	0	8.95214e-06
'F'	0.5	1.65495e-05
'F'	1	1.7164e-07
'F'	0	2.98648e-05
'M'	0	5.43589e-06
'M'	0	1.10874e-05
'F'	0	7.91906e-06
'M'	0	7.34946e-06
'F'	0.5	4.13721e-06
'F'	0	3.85738e-06
'F'	0	3.15769e-06
'M'	0	2.44888e-06
'M'	0	5.9761e-06
'M'	0	1.34594e-06
'M'	0	1.70597e-05
'F'	0	7.94565e-06
'M'	0	9.47623e-06
'F'	0	3.11259e-06
'M'	0	1.42457e-05
'M'	0	1.3023e-05
'F'	0.5	1.55755e-05
'F'	0	1.04275e-05
'F'	2	9.34274e-06
'M'	0	4.90346e-06
'F'	0	5.69921e-06
'M'	0.5	6.0014e-06
'M'	0	1.47773e-05
'F'	0.5	1.68751e-05
'F'	0	7.17156e-06
'M'	1	4.40795e-06
'F'	0	9.63342e-06
'M'	0	3.19572e-06
'F'	0	1.0812e-05
'F'	0	2.2295e-06
'F'	1	7.56071e-06
'M'	1	8.44294e-06
'M'	0	5.48424e-06
'M'	0	1.16057e-06
'F'	0	8.10081e-06
'F'	1	1.91521e-06
'F'	0	1.29351e-05
'F'	0	7.28917e-06
'M'	1.5	3.68519e-06
'F'	0	1.86432e-06
'M'	1	1.77376e-05
'M'	0	6.02614e-06
'F'	0	2.19331e-06
'M'	0	1.46599e-05
'F'	0.5	2.71105e-06
'F'	2	1.36588e-05
'M'	0	3.55392e-06
'M'	1	5.54839e-06
'F'	0.5	1.58349e-05
'F'	0	6.73385e-06
'M'	0.5	8.523e-06
'F'	0	7.71878e-06
'F'	0	3.84887e-05
'F'	0	6.68839e-06
'M'	0.5	8.51524e-06
'F'	0	1.16479e-05
'F'	1	1.16144e-06
'M'	2	1.1344e-05
'M'	0	1.05711e-05
'M'	0	6.23446e-06
'F'	0	8.73015e-06
'F'	0	5.55422e-06
'F'	1	6.33601e-06
'F'	0	1.14139e-05
'M'	0	4.20316e-06
'F'	1	1.72028e-06
'F'	0	3.31703e-06
'M'	0	5.00008e-06
'M'	0.5	8.06563e-06
'M'	2	5.6467e-06
'M'	1	3.86003e-06
'F'	0	6.2604e-06
'F'	0.5	8.60039e-06
'M'	0.5	3.02175e-06
'F'	1	5.27516e-06
'F'	1	1.9906e-05
'M'	0.5	4.41143e-06
'M'	0	1.44939e-05
'F'	0	9.73078e-06
'F'	0	3.90503e-06
'M'	3	8.30549e-06
'F'	0	9.18164e-06
'M'	1	3.51773e-06
'F'	2.5	8.06221e-06
'M'	0	7.60815e-06
'M'	1	7.34684e-06
'M'	0	1.43994e-05
'F'	0	7.48174e-06
'F'	2	1.45175e-05
'F'	0	1.16116e-05
'F'	1.5	1.85374e-05
'F'	0	8.40895e-06
'M'	0	7.47126e-06
'M'	1	1.21243e-05
'F'	0	1.59681e-05
'M'	0	9.00461e-06
'M'	1	2.85702e-06
'M'	0	4.71824e-06
'M'	0	5.41393e-06
'F'	0	6.14756e-06
'M'	0	5.58194e-06
'M'	0	2.69812e-05
'M'	0	1.45161e-05
'F'	0	9.93525e-07
'F'	0	1.31517e-05
'F'	0	1.34856e-05
'M'	0	7.50595e-06
'F'	0	4.37962e-06
'F'	1.5	6.64729e-06
'F'	0	1.66906e-06
'F'	0	1.15915e-05
'M'	0	5.18073e-06
'F'	0	6.50439e-06
'F'	1.5	2.49733e-06
'F'	0.5	1.37242e-05
'M'	0	1.40165e-05
'M'	0	9.51393e-06
'F'	1	4.29021e-06
'F'	0	5.8313e-06
'F'	0	4.0532e-06
'F'	0	1.22839e-05
'M'	0	1.99126e-05
'M'	0	1.55186e-05
'M'	0.5	3.77277e-06
'F'	1	9.32535e-06
'F'	1.5	6.97993e-06
'F'	0	1.05972e-05
'M'	0	5.8569e-06
'M'	0	1.26071e-05
'F'	0.5	6.00032e-06
'M'	0	6.69396e-06
'M'	0	8.64982e-06
'M'	0	1.51144e-05
'F'	1.5	1.70668e-06
'F'	0	7.6995e-06
'M'	0.5	1.03807e-05
'F'	2.5	4.1355e-06
'M'	1	5.60962e-06
'M'	1.5	1.20235e-05
'M'	0	1.00158e-05
'F'	0	8.65396e-06
'F'	0.5	2.16892e-06
'M'	0	7.7192e-06
'F'	0	9.32992e-06
'M'	0	5.6142e-06
'M'	0	4.86913e-06
'F'	0	3.52073e-06
'M'	0	1.41682e-05
'M'	0	6.00404e-06
'M'	0	7.08751e-06
'M'	0	1.5503e-05
'F'	0	8.98541e-06
'M'	1	4.48208e-06
'F'	0	6.01926e-06
'M'	2.5	6.61498e-06
'M'	1.5	3.69564e-06
'M'	1	3.72634e-06
'M'	0	3.20768e-06
'F'	0	2.21862e-05
'M'	1.5	3.10779e-06
'F'	0	1.52603e-05
'F'	1	2.56947e-06
'F'	2	1.43343e-05
'M'	0	5.13393e-06
'M'	0	1.76657e-06
'F'	0	1.0369e-05
'F'	1	6.37364e-06
'M'	1	4.17571e-06
'F'	0.5	7.29818e-06
'F'	0.5	1.51118e-05
'M'	0	7.6703e-06
'M'	0.5	5.1904e-06
'M'	0	1.07888e-05
'F'	1	3.14381e-06
'F'	1	7.5623e-06
'M'	0.5	1.20224e-05
'F'	0	5.42353e-06
'M'	2.5	3.3841e-06
'F'	0.5	1.52584e-05
'F'	1	4.80579e-05
'M'	0	3.05729e-05
'F'	0	9.4587e-07
'F'	0.5	7.34642e-06
'F'	0	1.12359e-05
'F'	1	4.13611e-06
'F'	0	1.23137e-05
'F'	0	1.22448e-05
'F'	0	6.75512e-06
'M'	0.5	3.85778e-06
'F'	2	1.10323e-05
'M'	0	2.26091e-06
'F'	0.5	1.40034e-05
'F'	0	2.30485e-05
'F'	0	2.74624e-06
'F'	0	1.16259e-05
'F'	0	1.19709e-05
'F'	0	2.49908e-05
'M'	0	1.36535e-06
'F'	0	1.52354e-06
'M'	0.5	1.3711e-05
'F'	0	2.33299e-05
'M'	0	3.23179e-06
'F'	0	6.94446e-06
'F'	0	6.09422e-06
'F'	1.5	6.11119e-06
'M'	0	1.49268e-05
'F'	0	8.48222e-06
'F'	0	7.82483e-06
'F'	0	7.0306e-07
'F'	0	7.70533e-06
'F'	0.5	2.60001e-06
'M'	0	8.06629e-06
'F'	0	3.59901e-06
'M'	0.5	2.83731e-06
'F'	3	7.39367e-06
'F'	0	3.7285e-06
'F'	0	1.8907e-05
'F'	0	2.93842e-05
'F'	0	4.75349e-06
'F'	0.5	9.55467e-06
'F'	1	1.03079e-05
'F'	0	2.98696e-06
'M'	0	5.14656e-06
'F'	2	1.39552e-05
'M'	1	9.68333e-06
'M'	0	1.00201e-05
'M'	0	7.45663e-06
'M'	0	7.63861e-06
'F'	0	4.54063e-06
'M'	1	2.7093e-06
'M'	1	5.37714e-06
'F'	0.5	4.64653e-06
'M'	1.5	6.09353e-06
'F'	0	9.32519e-06
'F'	0	7.57553e-06
'F'	0	8.57799e-06
'M'	1	5.2417e-06
'M'	0	5.36168e-06
'M'	1	3.62995e-06
'F'	0.5	1.13418e-05
'M'	0	1.12111e-05
'F'	0	5.14007e-06
'F'	0	1.92926e-05
'M'	0.5	5.91571e-06
'M'	0	1.11587e-05
'F'	0.5	4.17056e-06
'F'	0	3.83729e-06
'M'	0.5	5.56668e-06
'F'	0.5	1.09975e-05
'F'	1.5	1.29056e-05
'M'	0	3.62682e-06
'F'	0	9.2677e-06
'F'	0	2.6847e-05
'F'	0	3.18635e-06
'F'	0	5.78866e-06
'M'	0	2.72121e-06
'F'	0	7.77001e-06
'F'	0	7.64434e-06
'M'	0	1.55861e-05
'M'	1	7.43957e-06
'F'	0	1.04276e-05
'F'	0.5	5.18584e-07
'M'	0	1.10918e-05
'M'	0	1.49386e-05
'F'	0	9.79217e-06
'M'	0	1.1013e-05
'F'	2	2.64221e-06
'M'	0	1.32804e-05
'M'	1	6.97659e-06
'F'	0	9.22777e-06
'M'	0	5.12478e-06
'F'	0	5.55418e-06
'M'	1	5.69795e-06
'M'	0	1.29792e-05
'M'	0	4.85691e-06
'M'	0	3.8695e-06
'F'	0.5	1.73006e-05
'M'	0	3.59116e-06
'M'	0	1.13286e-05
'M'	0	7.63646e-06
'M'	2	9.85847e-06
'F'	1	1.77845e-05
'F'	0	5.55323e-06
'M'	0	5.73364e-06
'M'	0	4.46714e-06
'F'	0	1.34036e-05
'M'	0	3.42605e-06
'M'	0.5	7.0285e-06
'M'	0	6.93733e-06
'F'	0.5	4.88833e-06
'M'	0	1.25664e-05
'F'	0	1.19684e-05
'F'	0	1.09274e-05
'F'	1	1.03336e-05
'M'	1	5.18092e-06
'M'	0	2.13404e-06
'F'	1	7.78623e-06
'M'	0	8.11331e-06
'M'	2	4.71319e-06
'M'	0.5	5.18766e-06
'M'	0	1.12552e-05
'M'	0	1.05733e-05
'M'	0	1.40471e-06
'F'	0.5	9.03968e-06
'M'	0	1.13695e-05
'M'	0	4.03065e-06
'M'	0	1.69526e-05
'M'	0.5	8.47653e-06
'M'	1.5	7.24687e-06
'M'	0	1.27225e-05
'F'	0	8.67219e-06
'F'	0	7.30285e-06
'M'	1	4.11312e-06
'M'	0	1.49898e-05
'F'	1	4.2455e-06
'M'	0	8.23948e-06
'M'	0	1.45206e-05
'F'	0	2.38169e-06
'F'	1	5.83225e-06
'M'	0.5	4.1674e-06
'M'	0.5	8.09195e-06
'M'	0.5	1.15863e-05
'M'	0	1.59801e-05
'F'	1	5.8949e-06
'M'	0	1.8274e-05
'M'	1	1.64488e-06
'F'	0	1.39373e-06
'M'	0	3.94122e-06
'M'	0.5	5.76313e-06
'M'	0	7.44059e-06
'F'	0	2.46293e-05
'F'	0.5	3.7883e-06
'M'	0	6.15809e-07
'F'	0	8.1389e-06
'M'	0	2.63175e-06
'F'	0	3.3395e-05
'F'	0	7.39336e-06
'F'	0.5	1.67585e-06
'M'	0	9.39408e-06
'F'	1	5.88722e-06
'F'	0.5	9.99136e-06
'F'	1	3.05551e-06
'F'	0.5	9.41559e-06
'F'	1	1.35516e-05
'F'	0	1.57139e-05
'M'	0.5	2.30532e-05
'F'	1.5	3.35055e-06
'M'	2	1.14697e-05
'M'	0	5.80301e-06
'F'	1	5.92774e-06
'F'	0	8.73919e-06
'M'	0	5.33275e-06
'F'	0	7.71999e-06
'F'	0	3.20069e-06
'F'	0	7.44556e-06
'F'	0.5	8.58154e-06
'F'	0	5.00389e-06
'M'	0	4.62899e-06
'F'	1	8.97835e-06
'F'	0	5.49603e-06
'F'	0	8.7375e-06
'M'	0	4.34063e-06
'M'	1.5	6.72764e-06
'F'	1.5	6.77692e-06
'F'	0	1.60722e-05
'M'	0.5	1.09943e-05
'F'	0	9.93392e-06
'F'	1.5	9.48601e-06
'M'	0.5	1.07279e-06
'F'	0	6.25483e-06
'M'	0.5	6.59911e-06
'M'	0	2.21837e-05
'F'	0	5.01983e-06
'F'	1.5	4.25046e-06
'F'	0	2.32749e-07
'M'	1	5.59081e-06
'F'	0	1.47164e-05
'F'	0	9.9833e-06
'F'	2	7.58381e-06
'M'	0	4.77771e-06
'M'	0	1.18783e-05
'M'	0	3.80114e-06
'F'	0	3.48063e-06
'F'	0.5	2.2575e-06
'F'	1	5.16594e-06
'F'	0	4.56505e-06
'F'	0	7.38037e-06
'F'	2.5	1.65291e-06
'F'	0	3.81755e-06
'F'	1	1.83369e-05
'F'	0	7.19401e-06
'F'	1	5.9798e-06
'F'	0.5	1.78621e-06
'M'	0.5	5.11013e-06
'F'	0	1.46518e-05
'M'	0	1.35645e-05
'F'	0	9.63301e-06
'M'	0.5	1.60261e-05
'F'	0	1.64414e-05
'M'	0	6.51877e-06
'F'	0	2.15732e-05
'M'	0	3.74718e-06
'F'	0	1.41148e-05
'F'	1	1.10885e-05
'M'	0.5	9.14907e-06
'M'	0	1.17111e-05
'M'	0	1.25985e-05
'F'	0	6.0405e-06
'M'	0.5	8.98373e-06
'F'	0	5.22343e-06
'M'	1.5	5.47094e-06
'M'	1	3.67795e-06
'F'	0	5.3983e-06
'M'	1	5.41146e-06
'F'	0.5	7.56371e-06
'M'	0.5	7.59742e-06
'M'	1	3.36443e-06
'F'	0.5	6.73981e-06
'F'	0	6.85397e-06
'M'	0.5	4.7904e-06
'F'	0	1.1935e-05
'M'	0	1.15438e-06
'F'	0	1.4514e-05
'F'	0.5	9.51847e-06
'F'	1	1.01151e-05
'M'	0	7.17506e-07
'F'	0	2.27875e-05
'M'	0	6.71579e-06
'M'	0	7.97805e-06
'M'	0.5	2.49669e-06
'M'	1	6.51237e-06
'M'	2.5	6.56327e-06
'M'	0.5	1.8585e-06
'F'	0	2.55534e-06
'M'	0.5	3.07193e-06
'M'	0	1.30143e-05
'M'	0	6.59698e-06
'F'	0.5	9.42831e-06
'M'	0	2.71038e-06
'M'	1.5	2.75075e-06
'F'	0	7.22719e-06
'M'	1	1.49158e-05
'F'	0.5	8.51966e-06
'F'	0	1.23452e-05
'M'	1.5	1.81455e-06
'M'	0	1.72815e-05
'M'	0.5	9.89046e-06
'F'	2	1.20792e-05
'M'	0	6.37652e-06
'F'	0.5	6.70619e-06
'F'	0	2.04583e-06
'M'	0	8.82358e-06
'F'	1.5	9.29956e-06
'M'	0	3.63056e-06
'M'	0	6.07771e-06
'M'	0	1.56594e-06
'F'	1	6.58739e-06
'F'	0	1.317e-05
'M'	0	1.65411e-05
'M'	0	8.32433e-06
'F'	0	7.30074e-06
'M'	0	1.43526e-05
'M'	1	1.23541e-05
'M'	0.5	4.66102e-06
'F'	0	2.85482e-06
'M'	0	1.80243e-05
'M'	0	1.15021e-05
'M'	0	1.31204e-05
'M'	0	5.28104e-06
'M'	1.5	7.5227e-06
'F'	0	1.01855e-05
'F'	0	1.03623e-05
'M'	0	8.43715e-06
'F'	1	9.17099e-06
'M'	0	4.98818e-06
'M'	1	2.72274e-06
'M'	0.5	5.09937e-06
'M'	0	5.48313e-07
'F'	0.5	7.12539e-06
'F'	0.5	2.78007e-06
'F'	2	1.67554e-06
'F'	0	1.12141e-05
'M'	1	5.84872e-07
'F'	0.5	6.34163e-06
'M'	0.5	4.9861e-06
'M'	1	2.90265e-06
'F'	0.5	8.84707e-06
'M'	0	2.72592e-06
'M'	0	6.18375e-06
'M'	0	3.42389e-06
'M'	0.5	7.83823e-06
'M'	0.5	3.0764e-06
'F'	0	3.19992e-06
'F'	0	1.1719e-05
'M'	0	1.68859e-05
'M'	0	1.56343e-05
'F'	0	1.13905e-05
'F'	0	1.63427e-05
'F'	0.5	7.30397e-06
'F'	0	6.17966e-06
'F'	0	9.65831e-06
'M'	0	2.96673e-06
'F'	0	4.90962e-06
'M'	1	5.60644e-06
'M'	2	7.69743e-06
'F'	0	1.3459e-05
'F'	0	1.0903e-06
'F'	1	3.13883e-06
'F'	0.5	6.28308e-06
'F'	0.5	1.67146e-05
'F'	0	2.55728e-05
'M'	0	5.1006e-06
'F'	0	5.49162e-06
'M'	0	3.8553e-06
'M'	0	7.32375e-06
'F'	0	9.10149e-06
'M'	0.5	1.43197e-06
'F'	0	1.26857e-05
'M'	0	8.33162e-06
'F'	0	5.07854e-06
'M'	0	7.07649e-06
'M'	0.5	3.20559e-06
'F'	1	9.6093e-06
'M'	2	1.07713e-05
'F'	0	3.8149e-06
'M'	0	1.35554e-05
'M'	0	5.28123e-06
'M'	0	1.29636e-05
'F'	0	6.01684e-06
'F'	0	7.21026e-06
'F'	1.5	1.02679e-05
'F'	0	6.1979e-06
'F'	0.5	8.31842e-06
'M'	0	4.52521e-06
'F'	0	2.80418e-06
'F'	1.5	1.15314e-06
'F'	0	9.8757e-06
'F'	0	1.61743e-05
'F'	1	2.24572e-05
'F'	1.5	1.41569e-05
'M'	0	1.38987e-05
'F'	0	5.35106e-06
'M'	0	1.34238e-06
'F'	0	6.27117e-06
'F'	0	9.74927e-06
'M'	2	1.27828e-05
'M'	0	3.91296e-06
'M'	0	1.10292e-05
'M'	0.5	1.67618e-05
'M'	0.5	1.3487e-07
'M'	0	1.00178e-05
'M'	0.5	9.9762e-06
'F'	0.5	3.47655e-06
'F'	0	8.15048e-06
'M'	0	6.395e-06
'M'	0	1.44497e-05
'M'	0.5	1.53151e-05
'M'	0	9.66361e-06
'M'	0	6.55174e-06
'F'	0	6.58727e-06
'M'	0.5	2.74796e-06
'M'	0.5	6.46825e-06
'M'	0	1.02617e-06
'F'	0	4.43061e-06
'M'	0	2.43513e-06
'F'	0.5	2.56074e-06
'F'	0.5	6.70562e-06
'M'	0.5	7.78137e-06
'M'	0	7.09207e-06
'M'	0	7.4883e-06
'M'	1	5.87161e-06
'M'	0.5	4.65434e-06
'M'	0	3.29463e-06
'F'	1	1.31666e-05
'F'	0	6.74573e-06
'F'	1.5	1.29733e-05
'F'	0	1.36639e-05
'F'	1	3.41833e-06
'F'	0	3.9878e-06
'F'	0	5.67211e-06
'F'	0	3.11995e-06
'M'	1.5	1.55762e-06
'M'	0	9.91752e-06
'F'	1.5	1.05582e-05
'F'	0	7.52952e-06
'F'	2	4.237e-06
'F'	0	4.02882e-06
'M'	0	2.50146e-06
'M'	0	1.35367e-05
'M'	0	7.02695e-06
'F'	0.5	5.87566e-06
'M'	1.5	6.09348e-06
'F'	0	7.30804e-06
'F'	0	7.47698e-06
'F'	1	9.39441e-06
'F'	0	9.59645e-06
'F'	1	1.08315e-05
'M'	0	4.60402e-06
'M'	0.5	2.89155e-06
'F'	0	6.11635e-06
'F'	0	5.65028e-06
'F'	0	5.75511e-06
'F'	0	6.58629e-06
'F'	0	1.23317e-05
'F'	0.5	6.24188e-06
'M'	0	1.22377e-05
'M'	0	3.38445e-06
'M'	0	4.77241e-06
'F'	0	8.22366e-06
'M'	0	1.1496e-06
'M'	0	4.69808e-06
'M'	0	1.67029e-05
'M'	0	9.53213e-06
'M'	0	4.35369e-06
'F'	0	4.57429e-06
'F'	0	1.14017e-05
'F'	0	3.38238e-06
'M'	0	1.86001e-05
'F'	1	6.67683e-06
'F'	0	6.56802e-06
'F'	0	1.22009e-05
'F'	0.5	1.03299e-05
'F'	0	8.12018e-06
'M'	0	6.6854e-06
'M'	0	9.24105e-06
'F'	1.5	1.30642e-05
'M'	0	3.94892e-06
'F'	0	5.07749e-06
'M'	0	2.40972e-06
'M'	0	4.18502e-06
'M'	1.5	5.27508e-06
'F'	0	1.31811e-05
'F'	0	5.23731e-06
'F'	0	1.28481e-05
'M'	0	1.47789e-05
'F'	0	2.73802e-06
'M'	0	5.13712e-06
'F'	0	3.57718e-06
'F'	0	6.5983e-06
'F'	1.5	1.2517e-05
'M'	0	8.45391e-06
'F'	1	7.23196e-06
'M'	0	1.10273e-05
'F'	1	1.85725e-05
'M'	0	5.48695e-06
'M'	0	1.14948e-05
'F'	0	7.00418e-06
'F'	0	7.17854e-06
'F'	0	3.1553e-06
'M'	0	1.38243e-05
'F'	0	4.98429e-06
'F'	0	8.0582e-06
'F'	1	6.65801e-06
'F'	0.5	4.07618e-06
'F'	0	3.54463e-06
'F'	0	8.43458e-06
'M'	0	6.80792e-06
'F'	0	4.58405e-06
'F'	1.5	1.30122e-05
'F'	0.5	3.80277e-06
'F'	1	8.64604e-06
'F'	2.5	5.25411e-06
'F'	0	1.33889e-05
'F'	0	1.18916e-05
'F'	0	1.61346e-05
'F'	0	6.3278e-06
'M'	0.5	4.52672e-06
'M'	0	2.59271e-06
'F'	0	5.24225e-06
'F'	1.5	1.17074e-05
'M'	0.5	3.09146e-06
'M'	1	9.39197e-07
'M'	0	4.18523e-06
'F'	0	8.47288e-06
'F'	0	7.24482e-06
'F'	0	9.50072e-06
'M'	0	4.6041e-06
'M'	0.5	1.54348e-05
'M'	2.5	3.32074e-06
'M'	0	2.37356e-05
'M'	0.5	1.2894e-06
'F'	2.5	4.77647e-06
'F'	0	9.90175e-06
'F'	0.5	1.08929e-05
'M'	1.5	7.68438e-06
'M'	1.5	7.62473e-06
'F'	0	4.27052e-06
'F'	0	1.13673e-05
'F'	0	1.24163e-05
'F'	0	3.08943e-06
'F'	0	7.5664e-06
'M'	0	7.96554e-06
'F'	1	3.15614e-06
'F'	0	2.41953e-05
'M'	1.5	4.0098e-06
'F'	0	1.55498e-05
'M'	0	6.46489e-06
'M'	2	6.35695e-06
'F'	0	1.34198e-05
'M'	0	5.06046e-07
'F'	1.5	5.89364e-06
'M'	0	8.5383e-06
'M'	0.5	1.69805e-05
'F'	0	5.46942e-06
'F'	1	4.79823e-06
'M'	0	2.95279e-06
'M'	0	4.76175e-06
'F'	0	1.07981e-05
'M'	0.5	1.03978e-05
'M'	0	6.18707e-06
'F'	0	1.84461e-06
'F'	0.5	1.74631e-05
'F'	0	5.92894e-06
'F'	3.5	6.5513e-06
'M'	0.5	2.78828e-06
'F'	1	6.07739e-06
'F'	0	5.41874e-06
'F'	0	6.26942e-06
'F'	0	1.21105e-05
'M'	2	6.35322e-06
'M'	0	3.55195e-06
'M'	1	7.27541e-06
'M'	0	1.6935e-06
'M'	0	2.21647e-05
'M'	0	2.65686e-07
'F'	0	9.39477e-06
'F'	2	3.84699e-06
'F'	0.5	3.44612e-06
'F'	0.5	4.47104e-06
'F'	2.5	6.14595e-06
'F'	0	4.47771e-06
'F'	0	3.89202e-06
'M'	0.5	2.34245e-05
'F'	1.5	4.84383e-05
'F'	0	4.40267e-06
'M'	1	1.71624e-06
'F'	0	2.34986e-06
'M'	0	1.08168e-05
'F'	0	1.90362e-06
'M'	0	6.93506e-06
'M'	0	6.83138e-06
'M'	0	4.1662e-06
'F'	0	1.14574e-05
'F'	2	8.16676e-06
'M'	2.5	5.70882e-06
'F'	0	6.4323e-06
'F'	0.5	9.84078e-06
'F'	0	1.3134e-05
'M'	0	1.81087e-05
'F'	0	5.55824e-06
'M'	0.5	3.19304e-06
'F'	0	7.78615e-06
'F'	1	1.49113e-05
'F'	1	2.98466e-06
'M'	0	9.43972e-06
'M'	0	3.24582e-05
'F'	0	8.12024e-06
'F'	1.5	1.30306e-05
'F'	0	4.87974e-06
'M'	0	6.94567e-06
'F'	1	1.24416e-05
'M'	0	1.39902e-05
'F'	0	1.20332e-05
'M'	0	5.58291e-06
'F'	3	4.29083e-06
'F'	0	5.57216e-06
'M'	0	1.12168e-06
'F'	0	7.96715e-06
'M'	0	8.86066e-06
'M'	0.5	1.18514e-05
'M'	0	9.61186e-06
'M'	1	1.05408e-05
'M'	0.5	5.10002e-06
'M'	0	8.30872e-06
'M'	0	3.47816e-06
'F'	0	6.5268e-06
'M'	0	1.69214e-06
'F'	0	1.33224e-05
'M'	0.5	4.60421e-06
'M'	0	1.02309e-05
'M'	0	4.9208e-06
'F'	0	4.05214e-06
'M'	0	2.44207e-06
'M'	0	6.13059e-06
'M'	0.5	5.28573e-06
'F'	0.5	6.67362e-06
'F'	0	9.41206e-06
'F'	1.5	1.03327e-05
'M'	2	1.00436e-05
'F'	0	2.40041e-06
'M'	0	7.96126e-06
'M'	1	2.27056e-05
'M'	0	8.72968e-06
'F'	1	1.03162e-05
'F'	1	9.37603e-06
'M'	0	5.46832e-06
'F'	0	1.2709e-05
'M'	0	1.95998e-05
'M'	0	4.29802e-06
'F'	0.5	6.57586e-06
'F'	0	1.22094e-05
'F'	0	8.32733e-06
'F'	0	7.09266e-06
'F'	0	1.15892e-05
'F'	0	2.1443e-05
'F'	1	3.5155e-06
'F'	0	1.82882e-06
'F'	0	4.41436e-06
'F'	2	3.56873e-06
'M'	0	3.12509e-06
'M'	0	3.99399e-06
'F'	0	4.0528e-06
'M'	1	2.59951e-05
'F'	0.5	1.01559e-05
'F'	2	8.4842e-06
'M'	0	4.05013e-06
'F'	0	1.14073e-05
'F'	0	1.04261e-05
'M'	0	1.84972e-05
'F'	0	3.60796e-06
'M'	0	4.17802e-06
'M'	1	8.00078e-06
'M'	0	1.49442e-05
'M'	0	1.98368e-05
'F'	2.5	4.01637e-06
'M'	2	1.21985e-06
'M'	1.5	1.04923e-05
'M'	0	1.63881e-05
'M'	0	1.08352e-05
'M'	1	5.71811e-06
'F'	1	3.6193e-06
'M'	0	8.45786e-06
'M'	0	1.2916e-05
'M'	0	2.64869e-05
'M'	0	1.381e-05
'F'	0.5	4.45632e-06
'M'	2	1.70202e-05
'F'	0	9.57785e-06
'F'	0	1.06493e-05
'F'	0	3.85107e-06
'M'	0	2.47313e-05
'M'	0	1.73761e-06
'M'	0	7.57285e-06
'M'	1	1.42776e-05
'F'	0	4.25929e-06
'F'	0.5	1.2813e-05
'F'	1	2.14129e-06
'F'	1.5	1.06049e-05
'M'	0	1.2818e-05
'M'	0	1.17126e-05
'F'	0	7.87577e-06
'F'	0	1.49789e-06
'F'	0.5	5.73851e-06
'M'	0.5	7.55606e-06
'F'	0	6.91609e-06
'M'	1	9.46965e-06
'F'	0.5	1.13255e-05
'M'	0	7.61215e-06
'M'	0	8.40141e-06
'F'	1.5	1.38215e-05
'M'	0.5	8.28193e-06
'F'	0	1.3484e-05
'F'	0.5	1.02892e-05
'M'	0	1.80104e-06
'F'	0.5	4.49548e-06
'M'	1	3.84459e-06
'M'	0.5	8.56741e-06
'M'	1	5.80566e-06
'M'	0.5	1.15549e-05
'M'	0	2.71605e-05
'F'	0.5	1.55271e-05
'F'	0	2.1678e-06
'F'	0	1.03693e-05
'F'	0	4.08238e-07
'F'	0	6.65495e-06
'M'	0	4.81689e-06
'F'	0	9.27742e-06
'M'	1	9.44611e-06
'F'	1	9.2603e-06
'M'	0	3.80879e-06
'M'	0	2.21078e-06
'F'	0.5	7.79177e-06
'F'	0.5	7.98901e-06
'M'	0	5.4953e-06
'F'	0	6.13743e-06
'M'	0	5.77162e-06
'F'	0	6.82314e-06
'M'	0.5	6.19869e-06
'F'	0	2.26279e-06
'M'	0	1.91832e-05
'M'	0.5	1.24055e-05
'M'	0	1.0697e-05
'M'	0	1.30028e-05
'M'	1.5	1.52717e-05
'M'	0	1.42521e-05
'M'	0	1.08524e-05
'F'	0.5	4.77069e-06
'F'	0	7.41086e-06
'F'	0	5.13933e-06
'F'	0	1.31787e-05
'F'	0	4.41029e-06
'F'	0	8.8567e-06
'M'	0	1.18785e-05
'M'	1	2.39406e-06
'F'	1	5.99561e-06
'M'	2	5.94805e-06
'M'	0	1.02309e-05
'M'	1	1.15895e-05
'F'	0	3.38865e-06
'F'	0.5	1.31424e-05
'F'	0	5.63526e-06
'F'	0	4.75813e-06
'F'	0.5	5.62868e-06
'M'	3	5.59166e-06
'F'	0.5	6.49004e-06
'F'	0	2.09295e-05
'F'	0	6.0928e-06
'F'	1	7.05921e-06
'M'	2.5	4.50563e-06
'M'	0	5.88315e-06
'M'	0	3.54386e-06
'M'	0	7.77366e-06
'F'	0	9.3794e-06
'F'	0	8.14229e-06
'M'	0	1.57754e-05
'M'	0.5	1.66073e-05
'M'	0	3.91566e-06
'F'	0	7.88483e-06
'M'	0	1.04933e-05
'M'	0	6.40703e-06
'F'	0	4.94689e-06
'F'	0	1.32852e-05
'F'	0	4.86778e-06
'F'	0.5	1.0584e-05
'M'	0.5	7.81726e-06
'F'	0	3.35473e-06
'M'	1	2.36017e-06
'F'	0	1.54941e-06
'M'	0	7.0255e-06
'M'	0	3.56534e-06
'F'	1	1.16696e-05
'F'	0	2.58461e-06
'F'	0	4.2027e-06
'M'	0	7.55127e-06
'F'	0	8.9172e-06
'M'	1.5	2.43961e-06
'M'	0	2.64483e-05
'M'	0	9.73203e-06
'F'	0	1.29792e-05
'F'	1	3.13791e-06
'M'	0	4.60831e-06
'F'	0	1.13246e-05
'F'	0	5.73281e-06
'F'	2	3.03243e-06
'F'	0	1.82161e-05
'M'	0	3.82845e-06
'M'	0.5	5.52995e-06
'M'	0	6.83167e-06
'M'	1	2.62248e-06
'M'	0	7.34054e-06
'F'	1	8.63404e-06
'F'	0	2.50161e-06
'M'	0	4.4193e-06
'M'	0	2.01101e-05
'M'	2	3.07581e-06
'M'	0	2.95364e-06
'F'	1	2.69037e-06
'M'	1	5.04214e-06
'F'	0	8.95169e-06
'M'	0	3.47756e-06
'F'	0	2.8971e-06
'F'	0.5	4.00985e-06
'M'	0.5	6.90499e-06
'F'	0	7.13468e-06
'M'	0	1.04288e-05
'M'	1	1.70419e-06
'M'	0	4.89163e-06
'F'	1	5.92582e-06
'M'	0	1.91165e-06
'M'	1.5	1.07704e-05
'F'	0	7.28443e-06
'M'	0.5	5.41163e-06
'F'	1.5	1.21995e-05
'F'	0	2.23854e-05
'F'	1	6.82794e-06
'F'	0	5.70214e-06
'F'	0	1.45065e-05
'F'	1	1.06545e-05
'F'	0	1.97536e-05
'M'	0	8.2549e-06
'F'	0	6.1916e-06
'F'	0	1.87797e-06
'F'	0	2.29612e-05
'F'	0.5	9.4356e-06
'M'	0	2.55123e-06
'F'	0	2.13323e-06
'F'	0	7.66777e-06
'M'	1	4.82441e-06
'M'	2	1.04978e-05
'F'	0.5	7.28119e-06
'F'	0	1.84792e-05
'F'	0	3.68037e-06
'F'	0	7.08332e-06
'M'	0	6.42596e-06
'F'	0	1.50097e-06
'M'	0	2.07257e-05
'M'	3	1.16667e-05
'M'	0	2.53378e-06
'F'	0	3.67467e-06
'F'	0	7.36142e-06
'F'	2	1.61289e-05
'M'	0	2.53168e-05
'M'	0	1.23266e-05
'M'	0	2.08287e-06
'M'	0.5	1.13785e-05
'F'	0	3.18811e-06
'M'	0	9.03029e-06
'M'	1	9.3086e-06
'F'	1.5	5.33487e-06
'F'	1	2.42735e-06
'M'	0	3.63013e-06
'M'	0	1.11842e-05
'F'	0	1.2104e-06
'M'	0	8.778e-06
'M'	0	3.06166e-05
'M'	0	3.73954e-06
'F'	0	3.2331e-06
'M'	0	5.8948e-07
'F'	0	2.82413e-06
'F'	1	1.45122e-05
'F'	0	1.61703e-06
'M'	0	3.67516e-06
'F'	1.5	6.38077e-06
'F'	0	6.93862e-06
'F'	1.5	1.83303e-05
'M'	1	2.90002e-07
'M'	1	7.44239e-06
'F'	0	4.42767e-06
'F'	0	1.78847e-05
'F'	2	5.16656e-06
'M'	0	1.38526e-05
'F'	0	1.08006e-05
'F'	0	1.08824e-05
'F'	0	2.26097e-06
'F'	0	9.16204e-06
'M'	0.5	1.07214e-05
'M'	2.5	1.40466e-05
'F'	1	1.58279e-05
'F'	0	2.742e-05
'M'	0	3.02547e-06
'F'	0	8.49096e-06
'F'	0	5.44025e-07
'F'	0	1.28805e-05
'M'	0	8.32619e-06
'F'	0	2.65654e-06
'M'	0	1.02099e-05
'M'	0	8.05039e-06
'M'	0	9.74846e-06
'F'	1	9.05175e-06
'F'	1	1.70278e-05
'F'	0	8.44142e-06
'F'	0	2.01928e-05
'F'	1	7.62691e-06
'M'	0	7.09152e-06
'F'	2.5	3.12245e-06
'M'	0.5	9.50102e-06
'M'	0	6.53443e-06
'F'	0	5.54723e-06
'M'	1	3.1903e-06
'F'	0	4.87618e-06
'F'	0	1.50732e-05
'F'	0	1.2589e-06
'M'	0	2.1245e-05
'F'	0	1.23902e-05
'M'	0	6.42253e-06
'F'	0	1.19652e-05
'F'	2.5	1.25572e-05
'F'	1	5.35784e-06
'F'	0	7.54513e-06
'F'	0	1.77507e-05
'F'	0	5.5519e-06
'M'	2	1.51036e-05
'F'	0	3.37744e-06
'M'	0	4.56964e-06
'F'	0.5	4.06099e-06
'M'	0.5	5.35223e-06
'F'	0	1.16213e-05
'F'	3	7.67034e-07
'F'	0	1.07616e-05
'F'	0.5	5.87725e-06
'M'	0.5	7.29609e-06
'F'	0	3.15406e-06
'M'	0.5	9.72429e-06
'F'	0	5.65555e-06

## Sheet: Figure 3e, 3h, 3k (VAT)
Ventral Attention Network: mean TE values for all 1886 subjects
Sex	FH density	Mean VAT TE				Mean network TE for VAT: ANCOVA Results
'F'	0	4.17964e-05				Variable	df1	df2	F-statistic	p-value	p-value corrected	partial eta squared
'M'	0	1.8151e-05				Sex	1	1585	25.5016	4.93085e-07	6.90319e-06	0.0158346
'M'	0	1.06962e-05				Age	1	1585	0.31667	0.573696	0.669311	0.000199752
'M'	1	1.22551e-05				FH of SUD	1	1585	1.13213	0.287482	0.39839	0.000713771
'M'	1	1.23113e-05				Framewise Displacement	1	1585	11.5945	0.000677994	0.00474596	0.007262
'F'	0.5	2.47111e-05				Model	2	1585	3.16995	0.0422722	0.147953	0.003984
'F'	1	5.70745e-05				Household Income	2	1585	1.94701	0.143041	0.286081	0.00245078
'M'	1.5	3.89516e-05				Parent Education	4	1585	2.12078	0.0759293	0.177168	0.00532364
'M'	0	1.93406e-05				Race/Ethnicity	4	1585	1.36539	0.24366	0.379027	0.00343394
'F'	2.5	7.74023e-06				Prenatal Substance Exposure	1	1585	0.0667727	0.796129	0.857369	4.21261e-05
'M'	0	2.28768e-05				Parent MH	1	1585	3.66756	0.0556613	0.155852	0.00230857
'F'	1	1.36991e-05				Puberty	2	1585	0.120343	0.886624	0.886624	0.000151829
'F'	1	5.32407e-06				Sex x FH of SUD	1	1585	4.23673	0.0397215	0.147953	0.00266589
'F'	0	1.65411e-05				Income x FH of SUD	2	1585	1.16234	0.313021	0.39839	0.00146452
'M'	0	2.19626e-05				Sex x Puberty	2	1585	1.78589	0.167984	0.293973	0.00224843
'F'	2	2.24776e-05
'F'	1.5	1.88439e-05
'M'	0	1.06595e-05				Correlations: FHD x mean VAT TE
'M'	0	1.48054e-05				Group	N	Spearman rho	p-value	p-value corrected	CI Lower	CI Upper
'M'	2	2.41681e-05				Females	1001	0.0200029	0.527299	0.655285	-0.0424222	0.082583
'F'	0	6.10448e-06				Males	885	-0.0627258	0.0621498	0.186449	-0.127258	0.00566177
'M'	1	2.22861e-05
'M'	1.5	3.12258e-05
'M'	0	8.70577e-06
'F'	0.5	2.92437e-05
'F'	0	2.24089e-05
'M'	0.5	1.88601e-05
'F'	0	8.43905e-06
'M'	2.5	1.05179e-05
'M'	0	1.9005e-05				Figure 3I-3K: Within-female t-tests (FH+ vs FH-) pairwise network TE of VAT
'F'	0.5	3.33253e-05				Transition	Sex	Contrast	T-statistic	p-value	p-value corrected	Cohen's D	CI Lower	N2	N1	N2
'M'	0.5	9.39289e-06				DMN+→DMN+	F	FH+ vs FH-	0.323547	0.746446	0.805835	0.0251841	-1.47982e-06	2.06292e-06	238	626
'F'	0	8.81494e-06				DMN+→DMN-	F	FH+ vs FH-	0.678223	0.49802	0.731941	0.0533165	-2.61283e-06	5.36525e-06	238	626
'M'	0	6.94134e-06				DMN+→VIS+	F	FH+ vs FH-	1.35197	0.177159	0.5829	0.107421	-4.80068e-07	2.59411e-06	238	626
'F'	0	2.22034e-05				DMN+→VIS-	F	FH+ vs FH-	1.22918	0.219734	0.585957	0.0976228	-1.55075e-07	6.7249e-07	238	626
'M'	0	9.92543e-06				DMN-→DMN+	F	FH+ vs FH-	0.512931	0.608274	0.748644	0.0397857	-3.31682e-06	5.65893e-06	238	626
'M'	1	2.1756e-05				DMN-→DMN-	F	FH+ vs FH-	0.543042	0.587408	0.748644	0.0431886	-1.06502e-06	1.87791e-06	238	626
'M'	1.5	2.2907e-05				DMN-→VIS+	F	FH+ vs FH-	0.967703	0.333816	0.667633	0.0791699	-2.28717e-07	6.71995e-07	238	626
'F'	0	1.65452e-05				DMN-→VIS-	F	FH+ vs FH-	1.49485	0.135711	0.5829	0.115384	-2.76856e-07	2.03486e-06	238	626
'M'	3.5	1.95554e-05				VIS+→DMN+	F	FH+ vs FH-	0.67004	0.503209	0.731941	0.0521396	-2.40769e-06	4.89781e-06	238	626
'M'	0	1.60047e-05				VIS+→DMN-	F	FH+ vs FH-	0.282772	0.777497	0.805835	0.0222195	-1.94167e-06	2.59409e-06	238	626
'M'	0	3.34553e-05				VIS+→VIS+	F	FH+ vs FH-	1.12074	0.263089	0.601347	0.0898776	-1.8142e-07	6.62467e-07	238	626
'F'	0	2.83017e-05				VIS+→VIS-	F	FH+ vs FH-	1.66251	0.0972001	0.5829	0.131643	-1.57544e-07	1.88382e-06	238	626
'F'	0	2.08686e-05				VIS-→DMN+	F	FH+ vs FH-	0.245959	0.805835	0.805835	0.0189599	-2.55517e-06	3.28608e-06	238	626
'M'	0	1.52013e-05				VIS-→DMN-	F	FH+ vs FH-	0.879281	0.379781	0.675167	0.0696829	-1.61756e-06	4.23524e-06	238	626
'M'	0.5	2.28183e-05				VIS-→VIS+	F	FH+ vs FH-	1.55536	0.120696	0.5829	0.12654	-2.44125e-07	2.09232e-06	238	626
'M'	1	9.73667e-06				VIS-→VIS-	F	FH+ vs FH-	1.33631	0.182156	0.5829	0.101702	-1.08486e-07	5.69295e-07	238	626
'M'	0	2.39928e-05
'M'	1.5	5.83481e-06				Figure 3I-3K: Within-male t-tests (FH+ vs FH-) pairwise network TE of VAT
'M'	0	5.85073e-06				Transition	Sex	Contrast	T-statistic	p-value	p-value corrected	Cohen's D	CI Lower	N2	N1	N2
'F'	0	2.90081e-05				DMN+→DMN+	M	FH+ vs FH-	-2.8797	0.00419079	0.0112803	-0.221126	-3.77308e-06	-7.11623e-07	198	549
'M'	0.5	2.84236e-05				DMN+→DMN-	M	FH+ vs FH-	-2.94123	0.0034558	0.0112803	-0.225805	-8.94864e-06	-1.77881e-06	198	549
'F'	0	1.68213e-05				DMN+→VIS+	M	FH+ vs FH-	-0.0699427	0.944279	0.945458	-0.00578589	-1.32158e-06	1.23081e-06	198	549
'M'	0	4.00006e-05				DMN+→VIS-	M	FH+ vs FH-	0.0684616	0.945458	0.945458	0.00570984	-3.80835e-07	4.08303e-07	198	549
'F'	0	7.84928e-06				DMN-→DMN+	M	FH+ vs FH-	-2.87673	0.00423011	0.0112803	-0.221116	-9.72895e-06	-1.83006e-06	198	549
'F'	0	1.59464e-05				DMN-→DMN-	M	FH+ vs FH-	-2.97859	0.0030693	0.0112803	-0.228829	-3.32348e-06	-6.80756e-07	198	549
'F'	1.5	3.48702e-05				DMN-→VIS+	M	FH+ vs FH-	0.31047	0.756389	0.930941	0.0257519	-3.55539e-07	4.88826e-07	198	549
'M'	0	6.06683e-06				DMN-→VIS-	M	FH+ vs FH-	-0.575655	0.565216	0.834101	-0.0473957	-1.40923e-06	7.71062e-07	198	549
'F'	0	7.84505e-06				VIS+→DMN+	M	FH+ vs FH-	-2.46751	0.0140274	0.0280549	-0.191831	-7.08168e-06	-8.01121e-07	198	549
'F'	0	1.46394e-05				VIS+→DMN-	M	FH+ vs FH-	-3.05779	0.00237585	0.0112803	-0.233955	-5.38121e-06	-1.16977e-06	198	549
'M'	0.5	3.3938e-05				VIS+→VIS+	M	FH+ vs FH-	0.563551	0.573444	0.834101	0.0482499	-2.59396e-07	4.67684e-07	198	549
'M'	0	5.81878e-06				VIS+→VIS-	M	FH+ vs FH-	0.335038	0.7378	0.930941	0.0279557	-7.47766e-07	1.05482e-06	198	549
'M'	0	1.45162e-05				VIS-→DMN+	M	FH+ vs FH-	-2.89015	0.00405527	0.0112803	-0.221254	-6.36961e-06	-1.21253e-06	198	549
'F'	0	7.35801e-06				VIS-→DMN-	M	FH+ vs FH-	-2.61684	0.0092104	0.0210523	-0.20234	-6.13594e-06	-8.71561e-07	198	549
'M'	2	6.96812e-06				VIS-→VIS+	M	FH+ vs FH-	0.687828	0.492028	0.834101	0.057663	-6.29974e-07	1.3075e-06	198	549
'M'	0	1.71878e-05				VIS-→VIS-	M	FH+ vs FH-	0.13839	0.890018	0.945458	0.0118864	-3.09919e-07	3.56822e-07	198	549
'F'	1	1.8276e-05
'M'	0	9.75609e-06
'F'	0.5	3.1243e-05
'F'	0	8.72946e-06
'F'	0	1.88821e-05
'M'	0	2.44452e-05
'M'	0	1.45956e-05
'F'	0	2.09533e-05
'M'	0.5	1.52303e-05
'M'	0	3.90342e-05
'F'	0	1.62041e-05
'M'	0	3.10473e-05
'F'	0	1.49382e-05
'F'	0	2.38495e-05
'M'	0	3.99257e-05
'M'	0.5	2.32333e-05
'M'	0	1.15869e-05
'M'	0	4.65145e-05
'M'	0	2.62354e-05
'F'	0	1.94498e-05
'M'	0	7.38987e-06
'M'	0	1.13415e-05
'F'	0.5	2.72356e-05
'M'	0	1.40228e-05
'F'	0.5	3.5037e-05
'M'	0.5	1.314e-05
'M'	0	1.45734e-05
'M'	0	5.60973e-05
'M'	0	9.0875e-06
'M'	0	3.1667e-05
'F'	0	2.36641e-05
'M'	0.5	5.57189e-06
'M'	0.5	2.21511e-05
'F'	0	8.91273e-06
'F'	1	3.66314e-05
'M'	0	2.65305e-05
'M'	0	3.02361e-05
'F'	0	2.02014e-05
'M'	0	2.15783e-05
'M'	1	8.63944e-06
'F'	1	3.48741e-05
'F'	0	1.96444e-05
'M'	0	6.8206e-06
'M'	0	2.33436e-05
'F'	1	1.14648e-05
'M'	0	3.01777e-05
'F'	1.5	1.47505e-05
'F'	2	1.40438e-05
'M'	1.5	6.67714e-06
'F'	2	3.52792e-05
'M'	0	1.50351e-05
'F'	0	3.29779e-05
'F'	0	2.043e-05
'F'	1	1.32549e-05
'M'	0.5	2.8934e-05
'F'	0	1.86701e-05
'F'	0	1.05937e-05
'M'	0.5	1.46809e-05
'M'	1.5	8.36184e-06
'M'	0.5	2.64622e-05
'M'	0.5	2.41096e-05
'M'	0	3.94444e-06
'F'	0	1.30304e-05
'M'	0	1.42315e-05
'F'	0	1.79569e-05
'F'	1	1.17725e-05
'F'	0	1.84296e-05
'M'	1.5	1.14536e-05
'F'	2.5	2.21122e-05
'F'	2.5	9.41612e-06
'F'	0.5	4.25204e-05
'F'	0	1.41665e-05
'F'	1	1.22132e-05
'F'	0	2.8428e-05
'M'	0	1.99911e-05
'F'	0	1.1253e-05
'F'	0	1.34063e-05
'M'	2.5	2.25178e-05
'F'	0	1.51488e-05
'F'	0	1.21151e-05
'M'	1	1.16821e-05
'M'	2	4.83848e-06
'M'	0	1.60067e-05
'F'	0	1.19074e-05
'M'	2	2.10594e-05
'F'	0	2.20175e-05
'F'	0	1.28612e-05
'M'	3.5	2.67323e-05
'F'	0	2.19507e-05
'M'	0	1.40059e-05
'M'	0	2.59462e-05
'M'	0	1.17018e-05
'F'	2	4.27598e-05
'F'	0	1.06379e-05
'M'	1	6.3018e-06
'F'	0	7.73121e-06
'M'	1	1.55693e-05
'M'	1	9.25634e-06
'F'	0	4.77911e-05
'F'	0	1.63305e-05
'M'	0	3.57801e-05
'M'	0	1.60183e-05
'F'	0.5	2.21665e-05
'F'	0	4.43106e-05
'M'	0.5	1.24423e-05
'M'	1	1.59079e-05
'F'	0	1.45916e-05
'M'	0	1.35589e-05
'M'	0	7.69521e-06
'M'	0	2.1058e-05
'M'	2	1.93512e-05
'F'	0	2.80242e-05
'M'	0	7.686e-06
'M'	0	1.07105e-05
'M'	0.5	1.27786e-05
'F'	1	7.18854e-06
'F'	0.5	4.84369e-06
'M'	0	5.70242e-06
'F'	0	1.84857e-05
'F'	0	1.89473e-05
'F'	0.5	5.10625e-05
'M'	1	2.25928e-05
'F'	1	1.27671e-05
'M'	1.5	1.7726e-05
'F'	0	1.56688e-05
'M'	0	1.46496e-05
'M'	0	4.56555e-05
'M'	0	1.84605e-05
'M'	1	2.67888e-05
'F'	0	2.99333e-05
'F'	0	3.12598e-05
'M'	0.5	1.5311e-05
'M'	1	1.97068e-05
'F'	0	6.75427e-06
'M'	0	2.24716e-05
'M'	0	6.82334e-06
'M'	0.5	1.81706e-05
'M'	0	1.64816e-05
'M'	0	2.5339e-05
'F'	0.5	7.46091e-06
'M'	1	1.54085e-05
'M'	1	1.14568e-05
'F'	0	2.61136e-05
'M'	0	2.36047e-05
'M'	0.5	1.5344e-05
'M'	0	5.28432e-06
'M'	0.5	2.95503e-05
'M'	1.5	1.22256e-05
'F'	0.5	2.30185e-05
'M'	0	1.23512e-05
'M'	0	2.07082e-05
'F'	0	8.80142e-06
'F'	0	2.46956e-05
'M'	0.5	1.22873e-05
'F'	0	3.41224e-05
'F'	0.5	1.65159e-05
'F'	0	1.52388e-05
'M'	2	2.35562e-05
'F'	0	3.3147e-06
'M'	0	2.46347e-05
'F'	0.5	2.1494e-05
'M'	0	1.93403e-05
'F'	0	1.331e-05
'F'	1	3.02192e-05
'F'	2	4.70789e-06
'F'	1.5	1.48289e-05
'F'	0	1.9787e-05
'M'	1.5	1.38531e-05
'F'	0	3.23534e-05
'M'	0	1.63864e-05
'F'	0	1.5496e-05
'M'	0	2.72392e-05
'M'	1	2.42667e-05
'M'	1.5	9.91239e-06
'F'	0	1.35771e-05
'F'	0	1.69348e-05
'M'	0	2.67118e-05
'F'	0	9.5455e-06
'F'	1	1.69481e-05
'F'	0	1.04921e-05
'M'	0	1.46965e-05
'M'	0	1.49231e-05
'F'	1.5	2.16145e-05
'F'	0	1.17263e-05
'F'	1.5	3.58254e-05
'M'	0	1.80036e-05
'M'	0	2.32006e-05
'F'	2.5	4.12696e-05
'F'	0	2.1003e-05
'F'	2	2.1392e-05
'F'	0	3.32835e-05
'F'	1	8.06742e-06
'M'	1.5	1.33091e-05
'F'	0	1.23199e-05
'F'	0	3.76262e-05
'M'	0	1.69413e-05
'M'	2	9.15699e-06
'F'	0	1.76943e-05
'M'	0	2.45977e-05
'F'	0	1.29681e-05
'F'	0	1.87452e-05
'F'	0	3.08865e-05
'M'	0	1.3064e-05
'F'	0.5	2.15793e-05
'M'	1	7.37937e-06
'F'	0.5	1.17054e-05
'M'	0	9.99756e-06
'F'	0	1.63923e-05
'M'	0.5	2.23325e-05
'F'	0	2.21768e-05
'M'	0	3.37181e-05
'M'	0.5	2.46719e-05
'F'	0.5	2.79246e-05
'M'	0	2.01915e-05
'F'	0	5.09576e-05
'M'	0	1.05463e-05
'M'	0	1.72894e-05
'F'	0.5	1.38743e-05
'F'	0	2.03391e-05
'M'	1	8.34396e-06
'F'	0	1.89172e-05
'F'	0	1.40624e-05
'F'	0	1.99681e-05
'F'	0.5	2.88651e-05
'F'	1.5	1.40583e-05
'M'	0	2.25826e-05
'F'	0	1.46933e-05
'M'	0	1.29328e-05
'F'	0	2.24443e-05
'M'	1	1.26772e-05
'M'	0	1.84956e-05
'M'	0	2.59679e-05
'F'	0	3.56988e-05
'F'	0	1.17689e-05
'F'	1	1.80361e-05
'F'	0	1.57858e-05
'M'	0	1.5245e-05
'M'	0.5	1.56121e-05
'F'	3	1.90355e-05
'M'	0.5	1.88805e-05
'F'	0	3.0333e-05
'M'	1.5	8.39542e-06
'M'	2	1.18976e-05
'F'	0	1.56449e-05
'M'	0	1.84024e-05
'F'	0	1.34111e-05
'F'	0	2.03693e-05
'F'	0.5	3.71538e-05
'F'	0.5	2.4639e-05
'F'	2	3.52266e-05
'M'	0.5	1.88696e-05
'M'	0	2.43619e-05
'M'	0	3.04296e-05
'M'	4	1.72295e-05
'M'	0	8.91015e-06
'F'	3	1.84607e-05
'M'	2.5	9.68047e-06
'M'	0	3.9996e-05
'F'	1	1.69755e-05
'F'	1	3.87696e-05
'F'	0	2.20008e-05
'M'	0	5.89848e-06
'M'	0	1.75381e-05
'F'	0	2.17536e-05
'M'	0.5	1.80652e-05
'F'	0.5	2.33446e-05
'F'	0	1.79743e-05
'F'	0	2.67205e-05
'M'	0	2.3954e-05
'F'	1.5	1.52011e-05
'F'	1	1.46479e-05
'F'	1	1.14834e-05
'F'	1	1.0783e-05
'M'	1	2.90854e-05
'M'	1	2.1359e-05
'F'	0	3.09392e-05
'F'	0.5	1.42138e-05
'F'	2	1.41049e-05
'F'	0	1.05754e-05
'M'	0	1.98604e-05
'F'	1	2.61814e-05
'F'	2	1.18199e-05
'M'	0	2.50762e-05
'M'	0	3.14775e-05
'M'	2.5	2.50081e-05
'F'	0	2.07919e-05
'F'	0	2.12533e-05
'F'	0	1.66386e-05
'F'	0	2.54687e-05
'M'	0	1.59157e-05
'M'	0	1.93267e-05
'M'	0	2.10082e-05
'F'	0	6.52904e-06
'F'	0	2.31662e-05
'F'	0.5	5.32821e-06
'F'	1.5	1.60906e-05
'F'	0	1.76426e-05
'F'	0.5	9.84907e-06
'M'	1	8.01112e-06
'F'	0	2.21152e-05
'F'	0.5	3.83291e-05
'F'	0.5	2.19491e-05
'M'	1	1.06123e-05
'F'	1	3.79525e-05
'F'	0	1.29815e-05
'F'	0	2.08557e-05
'M'	0	2.40066e-05
'F'	0.5	1.11354e-05
'M'	0	1.31107e-05
'F'	0	1.33158e-05
'F'	0	2.11684e-05
'M'	0	2.41551e-05
'F'	0.5	2.12516e-05
'M'	0	2.33084e-05
'M'	0	1.58594e-05
'M'	0	1.98809e-05
'F'	0	1.9092e-05
'F'	0	2.50262e-05
'F'	0.5	1.74333e-05
'M'	1	9.38075e-06
'M'	1	2.97611e-05
'F'	0.5	1.53779e-05
'M'	0.5	1.79269e-05
'M'	0	1.94023e-05
'M'	0	1.68657e-05
'F'	0.5	1.18202e-05
'F'	0	2.59544e-05
'M'	0	1.92847e-05
'M'	0	3.21999e-05
'F'	0	1.36365e-05
'M'	0	2.29984e-05
'F'	0	1.25226e-05
'F'	0	1.48278e-05
'M'	0	4.50401e-05
'F'	0	5.45937e-05
'F'	0.5	2.14532e-05
'M'	0	2.61856e-05
'M'	0	1.2762e-05
'F'	0	1.75523e-05
'M'	1.5	1.52687e-05
'M'	0	1.32631e-05
'M'	0	2.43209e-05
'M'	0	8.19626e-06
'M'	1	7.81142e-06
'F'	0	1.67874e-05
'M'	0	2.38522e-05
'F'	0	2.10722e-05
'M'	1.5	1.32507e-05
'F'	0	1.08184e-05
'M'	0	1.18507e-05
'F'	0	4.63604e-05
'M'	0	1.23518e-05
'M'	0	7.46769e-06
'M'	0	1.10366e-05
'F'	1	1.30851e-05
'M'	1	1.43711e-05
'F'	0.5	2.10435e-05
'M'	1	1.50867e-05
'F'	2	1.95341e-05
'F'	0	1.16229e-05
'M'	0	2.60866e-05
'F'	0	8.11979e-06
'M'	0	1.58277e-05
'M'	0	2.52509e-05
'F'	0	9.07045e-06
'F'	0	1.16716e-05
'M'	0	3.77886e-05
'M'	0.5	1.20037e-05
'M'	0	1.29447e-05
'F'	0	1.16022e-05
'M'	0	1.61927e-05
'M'	0	1.09327e-05
'F'	0	2.523e-05
'F'	1	1.78392e-05
'F'	0	9.56188e-06
'F'	0	1.34439e-05
'M'	0	1.8466e-05
'M'	0	3.88037e-06
'F'	0.5	1.92247e-05
'F'	0	2.99267e-05
'F'	1	2.57923e-05
'M'	0	1.51201e-05
'M'	0	2.4182e-05
'F'	0	2.16284e-05
'F'	0	2.21932e-05
'M'	0	3.7319e-05
'F'	0.5	3.28431e-05
'F'	0	3.80676e-05
'F'	0	1.78842e-05
'F'	0	2.495e-05
'F'	0	5.98183e-05
'F'	0	2.29716e-05
'M'	0.5	2.11215e-05
'F'	1.5	3.23907e-05
'M'	0	3.56305e-05
'F'	0	1.66797e-05
'M'	0	4.46279e-05
'F'	0	2.15606e-05
'M'	0.5	2.01003e-05
'F'	1.5	2.01212e-05
'M'	0	1.05834e-05
'M'	0.5	1.12531e-05
'M'	0.5	1.45266e-05
'F'	0	1.03617e-05
'M'	2.5	8.67229e-06
'F'	0	2.03353e-05
'F'	0	4.55163e-05
'F'	0.5	1.14465e-05
'M'	0	1.53209e-05
'M'	0	1.0204e-05
'M'	0	1.79531e-05
'F'	0	1.58869e-05
'M'	0	1.19724e-05
'F'	0	4.22876e-05
'F'	1.5	9.75874e-06
'M'	0	1.99621e-05
'F'	1	1.97592e-05
'F'	0	4.14403e-05
'F'	0	1.1182e-05
'M'	0	3.50916e-05
'M'	0	2.28147e-05
'F'	0	2.33753e-05
'M'	0.5	1.21908e-05
'M'	0	9.11176e-06
'F'	1	5.65694e-06
'F'	0	1.64091e-05
'M'	0	2.7767e-05
'F'	0	1.69573e-05
'F'	0	2.15368e-05
'F'	1	2.61244e-05
'F'	0	7.15312e-06
'M'	0	2.68732e-05
'F'	0	2.80689e-05
'F'	0	2.44963e-05
'M'	0	8.62711e-06
'M'	0	2.13891e-05
'F'	0	1.94987e-05
'F'	0	1.04813e-05
'F'	3.5	1.75082e-05
'F'	0	1.34049e-05
'F'	0	1.72157e-05
'F'	0	3.48132e-05
'F'	0	4.19352e-05
'M'	0	1.92741e-05
'F'	0	2.18831e-05
'F'	0	1.59754e-05
'F'	0.5	1.54436e-05
'F'	1	1.82447e-05
'M'	0	1.18944e-05
'F'	1.5	3.51812e-05
'F'	0.5	1.18035e-05
'M'	0	1.07758e-05
'F'	0	1.60445e-05
'F'	0.5	1.8999e-05
'F'	0	1.7455e-05
'F'	0	2.81159e-05
'M'	2	2.23605e-05
'F'	0	2.55455e-05
'F'	0	1.47851e-05
'F'	0	3.50549e-05
'F'	0.5	1.20033e-05
'M'	0	1.19201e-05
'M'	1.5	1.18414e-05
'M'	0	3.5781e-06
'F'	1	1.55123e-05
'M'	0	3.11315e-05
'M'	0.5	2.86939e-05
'F'	0	2.6305e-05
'F'	1	1.27947e-05
'M'	1	1.12809e-05
'F'	0	2.98239e-05
'M'	0	8.95682e-06
'F'	0	1.02398e-05
'M'	0	3.22567e-05
'M'	0	3.48982e-05
'F'	0	1.79086e-05
'M'	0	2.44801e-05
'M'	1.5	1.14203e-05
'F'	0	2.60638e-05
'F'	0	3.04573e-05
'F'	0.5	5.63631e-05
'F'	1.5	1.63497e-05
'M'	1.5	1.40132e-05
'F'	0	1.14575e-05
'F'	0	2.14246e-05
'F'	0	2.75821e-05
'F'	0	5.51617e-05
'F'	0	1.79744e-05
'F'	0.5	1.87601e-05
'F'	0	1.83051e-05
'M'	2	1.57518e-05
'F'	1	1.63456e-05
'F'	0	1.6765e-05
'F'	1.5	4.36548e-05
'F'	0	6.01813e-05
'F'	0	2.73989e-05
'F'	1	4.48866e-05
'M'	0.5	1.2318e-05
'F'	0.5	8.25514e-06
'F'	0	1.71024e-05
'F'	1	1.34348e-05
'F'	0	2.52652e-05
'M'	2	2.89394e-05
'F'	0	2.88114e-05
'M'	0.5	3.53728e-05
'M'	0	1.55193e-05
'M'	0	2.515e-05
'M'	0	1.77839e-05
'F'	0	2.31654e-05
'F'	1	1.97154e-05
'F'	1	1.69214e-05
'F'	0	1.582e-05
'F'	0	7.05729e-06
'M'	0	1.17118e-05
'F'	0	3.16782e-05
'M'	1	2.21552e-05
'M'	0	1.45939e-05
'F'	0	1.78848e-05
'M'	0	2.52683e-05
'F'	2	2.03611e-05
'F'	1.5	2.2681e-05
'M'	0	2.86603e-05
'F'	1	2.35355e-05
'F'	1.5	1.60409e-05
'M'	0.5	2.13708e-05
'F'	0	1.91862e-05
'M'	0	1.25207e-05
'M'	0.5	1.02654e-05
'F'	1	4.58026e-05
'M'	2	2.46218e-05
'M'	0.5	1.38206e-05
'M'	1.5	1.1471e-05
'F'	0	2.77934e-05
'F'	0	2.58184e-05
'F'	0	1.38121e-05
'F'	0	1.37153e-05
'F'	0.5	3.69724e-05
'M'	1	9.33818e-06
'F'	0	1.74501e-05
'M'	0	1.26718e-05
'F'	0	1.8512e-05
'F'	0	1.86492e-05
'M'	0	1.5538e-05
'F'	1	1.60582e-05
'F'	1	2.42462e-05
'F'	1.5	1.34032e-05
'M'	0	9.97876e-06
'F'	0	1.38425e-05
'M'	0	1.80034e-05
'M'	1	1.98961e-05
'M'	0	8.96459e-06
'F'	0	1.68178e-05
'F'	0	1.41152e-05
'M'	1.5	1.68918e-05
'F'	0	2.83529e-05
'M'	0	6.76876e-06
'F'	0	1.62581e-05
'F'	1	1.17027e-05
'F'	0	2.06188e-05
'F'	1	4.72623e-06
'M'	0	3.20533e-05
'F'	0	2.04024e-05
'F'	0	1.07369e-05
'M'	0	1.59008e-05
'F'	0	2.5231e-05
'M'	0	7.13126e-06
'M'	0	2.48703e-05
'F'	0	2.46659e-05
'M'	0	1.14882e-05
'M'	2.5	5.61953e-05
'F'	1	2.15691e-05
'M'	0	9.22151e-06
'F'	0	3.35971e-06
'F'	2	2.26367e-05
'F'	2	2.60677e-05
'M'	0	9.57092e-06
'M'	0	9.29953e-06
'M'	0.5	3.30559e-05
'F'	0	2.0542e-05
'M'	0.5	2.74355e-05
'M'	0	1.23738e-05
'F'	0	3.73885e-05
'M'	0	1.30466e-05
'F'	0	2.90968e-05
'M'	0	2.8734e-05
'F'	0	4.65991e-05
'M'	0	1.51408e-05
'F'	0	1.97787e-05
'M'	0	1.13736e-05
'F'	0	3.75221e-05
'F'	0	2.8495e-05
'M'	1	1.61488e-05
'F'	2	1.37001e-05
'F'	0	1.80278e-05
'F'	0	1.53409e-05
'F'	0.5	1.40157e-05
'F'	0	1.74081e-05
'F'	0	3.11802e-05
'F'	0.5	1.29649e-05
'F'	0.5	1.48552e-05
'F'	1	2.91713e-05
'F'	1	2.29837e-05
'F'	0	1.56836e-05
'M'	0	4.76994e-06
'F'	0	1.52322e-05
'F'	0	1.41901e-05
'F'	0	3.69213e-05
'M'	1	1.73222e-05
'M'	1	2.14911e-05
'F'	0	1.86573e-05
'F'	0	1.64384e-05
'F'	0	1.66831e-05
'F'	0	3.38082e-05
'F'	0	2.06876e-05
'F'	1.5	1.22513e-05
'F'	0.5	2.62564e-05
'F'	0	3.05906e-05
'M'	0	1.70514e-05
'M'	0.5	7.61131e-06
'M'	0.5	2.49195e-05
'F'	0	1.72838e-05
'M'	0.5	1.81658e-05
'F'	0	2.02061e-05
'M'	0.5	2.46742e-05
'M'	0	9.80829e-06
'F'	0	1.39759e-05
'F'	0.5	1.85362e-05
'F'	0.5	1.57128e-05
'F'	0	1.30862e-05
'F'	0	3.17583e-05
'M'	0	2.01968e-05
'F'	0	5.16224e-05
'F'	0	2.19568e-05
'M'	0	9.7092e-06
'M'	1	2.80274e-05
'M'	0	3.18101e-05
'M'	1	2.75826e-05
'M'	0	2.17408e-05
'M'	0.5	1.85217e-05
'M'	0.5	7.70676e-06
'M'	0	2.83564e-05
'F'	1	1.98813e-05
'F'	0.5	1.77808e-05
'F'	1	2.58686e-05
'M'	0	9.26626e-06
'F'	0	1.3867e-05
'M'	0	2.21578e-05
'F'	1	2.26571e-05
'M'	0	1.50401e-05
'F'	0	1.68513e-05
'M'	0	2.00853e-05
'F'	0	2.12119e-05
'M'	0	2.10112e-05
'M'	0	1.00573e-05
'M'	0.5	5.87264e-06
'M'	0.5	2.15427e-05
'M'	0	3.23616e-05
'M'	0	1.38235e-05
'F'	1	2.77597e-05
'M'	0	1.92365e-05
'F'	0	3.68287e-05
'M'	1.5	2.11084e-05
'M'	1.5	2.61225e-05
'M'	0	1.463e-05
'F'	0	1.65076e-05
'M'	1	1.3782e-05
'F'	1	5.77763e-05
'M'	0	1.75485e-05
'F'	1	5.60592e-05
'M'	0.5	1.16559e-05
'F'	0	1.09578e-05
'M'	0.5	1.56879e-05
'M'	0	1.24364e-05
'F'	1	9.93818e-06
'M'	0	3.81987e-05
'F'	0	2.95895e-05
'M'	1	1.14991e-05
'F'	2.5	2.48005e-05
'F'	0	1.36227e-05
'M'	0	1.36932e-05
'M'	1	1.04052e-05
'F'	0	4.17252e-05
'F'	1	8.27773e-06
'F'	1	3.15196e-05
'M'	1	9.68999e-06
'M'	0	2.69782e-05
'M'	0	1.34555e-05
'F'	0	1.3563e-05
'M'	0	1.30689e-05
'M'	0	1.28961e-05
'F'	0.5	1.95909e-05
'M'	0	1.06173e-05
'F'	0.5	1.60574e-05
'M'	0	1.97864e-05
'F'	1.5	2.51928e-05
'M'	2	2.1469e-05
'M'	0	3.01555e-05
'M'	0.5	3.23881e-05
'F'	0	2.5459e-05
'M'	1	9.13613e-06
'M'	2	1.01196e-05
'F'	0.5	2.9417e-05
'F'	0	2.11105e-05
'F'	0	2.2363e-05
'M'	1	1.14829e-05
'F'	1	2.35183e-05
'F'	2	2.21862e-05
'F'	1	2.51687e-05
'M'	0	5.02134e-05
'M'	0.5	2.513e-05
'M'	1	1.71182e-05
'M'	0.5	1.99854e-05
'M'	0	3.43391e-05
'F'	0	2.41828e-05
'M'	0	9.81048e-06
'M'	0	2.252e-05
'F'	1	2.86978e-05
'F'	0	2.21691e-05
'F'	0	4.25456e-05
'M'	0	1.13063e-05
'F'	0.5	2.65492e-05
'M'	0.5	2.07002e-05
'F'	0	2.22589e-05
'F'	0.5	2.59744e-05
'F'	1	9.15886e-06
'F'	0	1.69195e-05
'M'	0	2.96816e-05
'M'	0	2.28077e-05
'F'	0	2.66696e-05
'M'	0	1.6389e-05
'F'	0.5	1.48113e-05
'F'	0	1.34826e-05
'F'	0	1.13177e-05
'M'	0	1.15758e-05
'M'	0	1.17574e-05
'M'	0	8.98471e-06
'M'	0	1.51584e-05
'F'	0	2.38784e-05
'M'	0	1.46909e-05
'F'	0	1.00503e-05
'M'	0	1.67827e-05
'M'	0	2.35257e-05
'F'	0.5	1.17932e-05
'F'	0	2.11068e-05
'F'	2	1.6169e-05
'M'	0	1.20855e-05
'F'	0	2.83842e-05
'M'	0.5	2.00876e-05
'M'	0	2.18437e-05
'F'	0.5	1.39082e-05
'F'	0	1.09961e-05
'M'	1	1.63553e-05
'F'	0	1.71096e-05
'M'	0	3.64103e-05
'F'	0	2.71742e-05
'F'	0	1.32616e-05
'F'	1	1.02768e-05
'M'	1	2.57494e-05
'M'	0	2.33139e-05
'M'	0	1.37252e-05
'F'	0	1.20908e-05
'F'	1	2.40198e-05
'F'	0	1.81408e-05
'F'	0	2.65021e-05
'M'	1.5	1.64677e-05
'F'	0	7.96715e-06
'M'	1	2.49582e-05
'M'	0	1.52869e-05
'F'	0	1.05268e-05
'M'	0	1.42593e-05
'F'	0.5	2.05697e-05
'F'	2	5.76253e-05
'M'	0	2.99104e-05
'M'	1	1.85722e-05
'F'	0.5	2.94916e-05
'F'	0	1.36235e-05
'M'	0.5	1.60723e-05
'F'	0	2.12964e-05
'F'	0	3.50726e-05
'F'	0	1.81649e-05
'M'	0.5	2.38854e-05
'F'	0	2.03705e-05
'F'	1	2.5601e-05
'M'	2	1.00221e-05
'M'	0	1.57143e-05
'M'	0	1.92814e-05
'F'	0	2.19172e-05
'F'	0	2.55277e-05
'F'	1	1.33088e-05
'F'	0	2.05134e-05
'M'	0	1.14954e-05
'F'	1	1.51283e-05
'F'	0	2.85568e-05
'M'	0	2.6712e-05
'M'	0.5	2.15455e-05
'M'	2	2.42692e-05
'M'	1	2.17335e-05
'F'	0	8.88084e-06
'F'	0.5	2.78012e-05
'M'	0.5	2.29625e-05
'F'	1	1.57703e-05
'F'	1	2.64704e-05
'M'	0.5	2.58603e-05
'M'	0	2.32574e-05
'F'	0	1.80532e-05
'F'	0	1.66424e-05
'M'	3	3.21764e-05
'F'	0	1.6469e-05
'M'	1	3.1301e-05
'F'	2.5	2.24527e-05
'M'	0	2.43336e-05
'M'	1	8.79807e-06
'M'	0	1.94955e-05
'F'	0	2.22482e-05
'F'	2	3.35066e-05
'F'	0	2.77386e-05
'F'	1.5	2.37358e-05
'F'	0	2.41373e-05
'M'	0	1.25648e-05
'M'	1	1.27496e-05
'F'	0	1.92782e-05
'M'	0	1.50203e-05
'M'	1	1.64627e-05
'M'	0	9.0881e-06
'M'	0	3.44796e-05
'F'	0	2.30827e-05
'M'	0	2.258e-05
'M'	0	3.31626e-05
'M'	0	5.3302e-05
'F'	0	2.22716e-05
'F'	0	2.86047e-05
'F'	0	4.38245e-05
'M'	0	1.67861e-05
'F'	0	2.09909e-05
'F'	1.5	1.81848e-05
'F'	0	8.94257e-06
'F'	0	3.67534e-05
'M'	0	2.32956e-05
'F'	0	2.53111e-05
'F'	1.5	9.44901e-06
'F'	0.5	9.75876e-06
'M'	0	2.26979e-05
'M'	0	1.193e-05
'F'	1	1.19895e-05
'F'	0	1.47147e-05
'F'	0	1.07796e-05
'F'	0	2.12134e-05
'M'	0	2.014e-05
'M'	0	1.67332e-05
'M'	0.5	1.33236e-05
'F'	1	4.1287e-05
'F'	1.5	2.95046e-05
'F'	0	4.02004e-05
'M'	0	2.00816e-05
'M'	0	1.34835e-05
'F'	0.5	4.07921e-05
'M'	0	1.03061e-05
'M'	0	2.2656e-05
'M'	0	1.95004e-05
'F'	1.5	5.39462e-05
'F'	0	1.64496e-05
'M'	0.5	2.7547e-05
'F'	2.5	5.16265e-06
'M'	1	1.84962e-05
'M'	1.5	1.53959e-05
'M'	0	3.52724e-05
'F'	0	2.21937e-05
'F'	0.5	2.56498e-05
'M'	0	1.30955e-05
'F'	0	2.41753e-05
'M'	0	6.47844e-06
'M'	0	1.94415e-05
'F'	0	9.16014e-06
'M'	0	1.75404e-05
'M'	0	2.65779e-05
'M'	0	1.72447e-05
'M'	0	2.63706e-05
'F'	0	1.56958e-05
'M'	1	8.87759e-06
'F'	0	1.52062e-05
'M'	2.5	7.93789e-06
'M'	1.5	1.15343e-05
'M'	1	1.89291e-05
'M'	0	1.1051e-05
'F'	0	2.33819e-05
'M'	1.5	1.87534e-05
'F'	0	4.06506e-05
'F'	1	1.33035e-05
'F'	2	1.7589e-05
'M'	0	1.71332e-05
'M'	0	1.05226e-05
'F'	0	1.26947e-05
'F'	1	1.83801e-05
'M'	1	1.42208e-05
'F'	0.5	1.59535e-05
'F'	0.5	2.81336e-05
'M'	0	2.41768e-05
'M'	0.5	6.48055e-06
'M'	0	2.92543e-05
'F'	1	1.24217e-05
'F'	1	1.27399e-05
'M'	0.5	1.53213e-05
'F'	0	2.14091e-05
'M'	2.5	2.04765e-05
'F'	0.5	2.4999e-05
'F'	1	3.89919e-05
'M'	0	4.32068e-05
'F'	0	9.58697e-06
'F'	0.5	6.05964e-06
'F'	0	1.43213e-05
'F'	1	2.70604e-05
'F'	0	1.67663e-05
'F'	0	2.49717e-05
'F'	0	5.88712e-05
'M'	0.5	1.08529e-05
'F'	2	3.96467e-05
'M'	0	1.27348e-05
'F'	0.5	2.9653e-05
'F'	0	2.33605e-05
'F'	0	8.24416e-06
'F'	0	2.36715e-05
'F'	0	4.1375e-05
'F'	0	4.87139e-05
'M'	0	9.78384e-06
'F'	0	1.92859e-05
'M'	0.5	1.24717e-05
'F'	0	1.94547e-05
'M'	0	1.68045e-05
'F'	0	2.25263e-05
'F'	0	8.8475e-06
'F'	1.5	2.13064e-05
'M'	0	2.03798e-05
'F'	0	1.29336e-05
'F'	0	1.69162e-05
'F'	0	1.28183e-05
'F'	0	1.02025e-05
'F'	0.5	1.96077e-05
'M'	0	1.3044e-05
'F'	0	1.89207e-05
'M'	0.5	7.88004e-06
'F'	3	9.62417e-06
'F'	0	1.69854e-05
'F'	0	3.47789e-05
'F'	0	1.42315e-05
'F'	0	1.10264e-05
'F'	0.5	2.81799e-05
'F'	1	2.27988e-05
'F'	0	1.01908e-05
'M'	0	2.67717e-05
'F'	2	2.99717e-05
'M'	1	2.16203e-05
'M'	0	2.40714e-05
'M'	0	2.12471e-05
'M'	0	2.44138e-05
'F'	0	9.21442e-06
'M'	1	1.46009e-05
'M'	1	1.40291e-05
'F'	0.5	5.94962e-06
'M'	1.5	3.42079e-05
'F'	0	1.48723e-05
'F'	0	1.13512e-05
'F'	0	1.37852e-05
'M'	1	9.11422e-06
'M'	0	6.5019e-06
'M'	1	1.15799e-05
'F'	0.5	3.04162e-05
'M'	0	1.60621e-05
'F'	0	1.41498e-05
'F'	0	4.46227e-05
'M'	0.5	1.34349e-05
'M'	0	4.52233e-05
'F'	0.5	1.82104e-05
'F'	0	2.67997e-05
'M'	0.5	1.54382e-05
'F'	0.5	1.84786e-05
'F'	1.5	1.69023e-05
'M'	0	1.95055e-05
'F'	0	1.18501e-05
'F'	0	2.96145e-05
'F'	0	2.50817e-05
'F'	0	1.50015e-05
'M'	0	7.32424e-06
'F'	0	1.29085e-05
'F'	0	7.89461e-06
'M'	0	2.00091e-05
'M'	1	1.4831e-05
'F'	0	1.92233e-05
'F'	0.5	2.02063e-05
'M'	0	1.97e-05
'M'	0	3.2641e-05
'F'	0	3.60989e-05
'M'	0	1.18238e-05
'F'	2	1.19436e-05
'M'	0	2.47823e-05
'M'	1	1.71279e-05
'F'	0	1.80585e-05
'M'	0	1.52933e-05
'F'	0	9.37186e-06
'M'	1	2.20944e-05
'M'	0	2.06413e-05
'M'	0	7.39691e-06
'M'	0	2.49692e-05
'F'	0.5	3.85843e-05
'M'	0	3.12636e-05
'M'	0	1.74875e-05
'M'	0	5.17235e-06
'M'	2	1.19223e-05
'F'	1	4.05385e-05
'F'	0	1.18253e-05
'M'	0	1.52576e-05
'M'	0	2.09434e-05
'F'	0	1.9193e-05
'M'	0	1.53793e-05
'M'	0.5	7.7393e-06
'M'	0	2.10019e-05
'F'	0.5	7.9886e-06
'M'	0	1.09751e-05
'F'	0	1.3702e-05
'F'	0	3.51071e-05
'F'	1	1.72046e-05
'M'	1	2.21963e-05
'M'	0	1.84575e-05
'F'	1	3.69746e-05
'M'	0	3.59581e-05
'M'	2	1.09154e-05
'M'	0.5	6.43619e-06
'M'	0	2.41486e-05
'M'	0	2.11308e-05
'M'	0	1.08599e-05
'F'	0.5	3.83063e-05
'M'	0	1.5539e-05
'M'	0	2.01432e-05
'M'	0	2.61832e-05
'M'	0.5	1.79258e-05
'M'	1.5	2.32147e-05
'M'	0	3.49682e-05
'F'	0	2.27722e-05
'F'	0	1.05722e-05
'M'	1	1.59507e-05
'M'	0	1.07263e-05
'F'	1	4.21249e-05
'M'	0	2.21662e-05
'M'	0	1.52983e-05
'F'	0	1.49165e-05
'F'	1	1.89835e-05
'M'	0.5	7.92268e-06
'M'	0.5	1.41164e-05
'M'	0.5	3.69948e-05
'M'	0	2.01994e-05
'F'	1	2.61631e-05
'M'	0	1.71915e-05
'M'	1	1.38884e-05
'F'	0	1.38239e-05
'M'	0	8.84148e-06
'M'	0.5	6.79672e-06
'M'	0	9.86797e-06
'F'	0	4.27003e-05
'F'	0.5	1.81333e-05
'M'	0	1.43458e-05
'F'	0	5.89397e-06
'M'	0	1.05329e-05
'F'	0	3.82948e-05
'F'	0	1.23354e-05
'F'	0.5	9.74138e-06
'M'	0	1.86685e-05
'F'	1	1.96435e-05
'F'	0.5	2.17917e-05
'F'	1	1.01451e-05
'F'	0.5	3.17346e-05
'F'	1	1.85158e-05
'F'	0	2.54377e-05
'M'	0.5	2.69797e-05
'F'	1.5	1.51191e-05
'M'	2	6.9703e-06
'M'	0	9.45818e-06
'F'	1	1.4135e-05
'F'	0	2.7356e-05
'M'	0	9.1706e-06
'F'	0	2.47266e-05
'F'	0	1.34714e-05
'F'	0	2.27809e-05
'F'	0.5	3.37772e-05
'F'	0	1.27555e-05
'M'	0	9.02309e-06
'F'	1	2.44689e-05
'F'	0	1.9059e-05
'F'	0	1.69141e-05
'M'	0	2.36019e-05
'M'	1.5	1.05499e-05
'F'	1.5	1.69048e-05
'F'	0	2.37946e-05
'M'	0.5	2.37623e-05
'F'	0	2.44649e-05
'F'	1.5	1.71392e-05
'M'	0.5	1.54724e-05
'F'	0	1.04108e-05
'M'	0.5	1.33806e-05
'M'	0	2.20873e-05
'F'	0	6.88374e-06
'F'	1.5	1.51566e-05
'F'	0	3.56819e-05
'M'	1	1.15957e-05
'F'	0	4.54619e-05
'F'	0	1.56589e-05
'F'	2	2.77304e-05
'M'	0	1.37636e-05
'M'	0	1.95237e-05
'M'	0	1.30416e-05
'F'	0	7.92897e-06
'F'	0.5	1.44458e-05
'F'	1	8.53361e-06
'F'	0	1.26424e-05
'F'	0	4.08258e-05
'F'	2.5	1.23335e-05
'F'	0	1.1944e-05
'F'	1	1.84542e-05
'F'	0	1.89367e-05
'F'	1	2.41194e-05
'F'	0.5	7.22312e-06
'M'	0.5	5.26175e-06
'F'	0	4.51629e-05
'M'	0	2.59253e-05
'F'	0	6.71856e-06
'M'	0.5	4.73555e-05
'F'	0	1.55662e-05
'M'	0	1.17567e-05
'F'	0	5.55077e-05
'M'	0	1.64346e-05
'F'	0	2.32453e-05
'F'	1	2.76738e-05
'M'	0.5	3.37303e-05
'M'	0	2.9446e-05
'M'	0	2.03495e-05
'F'	0	1.3487e-05
'M'	0.5	1.5001e-05
'F'	0	1.98949e-05
'M'	1.5	2.42573e-05
'M'	1	1.41236e-05
'F'	0	1.81198e-05
'M'	1	2.63678e-05
'F'	0.5	2.08938e-05
'M'	0.5	1.33802e-05
'M'	1	2.30585e-05
'F'	0.5	3.57525e-05
'F'	0	1.10726e-05
'M'	0.5	2.32617e-05
'F'	0	3.10147e-05
'M'	0	1.44172e-05
'F'	0	2.68244e-05
'F'	0.5	4.2257e-05
'F'	1	2.51626e-05
'M'	0	1.64045e-05
'F'	0	2.93576e-05
'M'	0	2.47942e-05
'M'	0	3.03041e-05
'M'	0.5	1.23479e-05
'M'	1	9.71391e-06
'M'	2.5	1.29267e-05
'M'	0.5	1.47627e-05
'F'	0	1.5724e-05
'M'	0.5	1.24669e-05
'M'	0	3.10183e-05
'M'	0	1.16599e-05
'F'	0.5	5.15958e-05
'M'	0	1.40528e-05
'M'	1.5	3.16677e-06
'F'	0	1.39334e-05
'M'	1	2.35889e-05
'F'	0.5	1.06268e-05
'F'	0	1.55103e-05
'M'	1.5	1.71528e-05
'M'	0	1.76671e-05
'M'	0.5	1.32359e-05
'F'	2	3.86261e-05
'M'	0	1.27119e-05
'F'	0.5	1.27101e-05
'F'	0	1.73065e-05
'M'	0	3.38357e-05
'F'	1.5	2.86953e-05
'M'	0	1.45869e-05
'M'	0	3.19278e-05
'M'	0	4.64026e-06
'F'	1	1.46802e-05
'F'	0	2.87331e-05
'M'	0	2.6814e-05
'M'	0	1.45695e-05
'F'	0	1.19622e-05
'M'	0	9.80731e-06
'M'	1	4.66125e-05
'M'	0.5	2.56576e-05
'F'	0	2.56092e-05
'M'	0	2.0811e-05
'M'	0	8.08878e-06
'M'	0	1.04994e-05
'M'	0	2.60306e-05
'M'	1.5	3.55971e-05
'F'	0	1.93437e-05
'F'	0	2.38467e-05
'M'	0	5.23812e-05
'F'	1	1.65413e-05
'M'	0	1.35705e-05
'M'	1	2.15355e-05
'M'	0.5	1.54751e-05
'M'	0	1.19713e-05
'F'	0.5	8.24203e-06
'F'	0.5	2.84378e-05
'F'	2	4.7307e-06
'F'	0	2.76519e-05
'M'	1	1.31768e-05
'F'	0.5	1.63442e-05
'M'	0.5	1.88867e-05
'M'	1	3.40585e-05
'F'	0.5	4.0695e-05
'M'	0	1.26712e-05
'M'	0	3.44271e-05
'M'	0	4.72943e-06
'M'	0.5	2.2952e-05
'M'	0.5	1.10919e-05
'F'	0	1.20861e-05
'F'	0	4.47973e-05
'M'	0	2.06549e-05
'M'	0	1.80105e-05
'F'	0	2.04293e-05
'F'	0	4.44363e-05
'F'	0.5	1.4663e-05
'F'	0	2.06748e-05
'F'	0	3.99768e-05
'M'	0	1.51277e-05
'F'	0	1.17572e-05
'M'	1	1.94487e-05
'M'	2	1.65188e-05
'F'	0	1.9361e-05
'F'	0	1.85623e-05
'F'	1	2.44707e-05
'F'	0.5	2.33677e-05
'F'	0.5	7.9316e-05
'F'	0	4.13415e-05
'M'	0	1.40665e-05
'F'	0	1.59081e-05
'M'	0	1.21311e-05
'M'	0	1.80528e-05
'F'	0	1.69895e-05
'M'	0.5	1.56297e-05
'F'	0	2.60584e-05
'M'	0	1.60449e-05
'F'	0	2.24458e-05
'M'	0	1.16826e-05
'M'	0.5	4.84798e-05
'F'	1	4.40741e-05
'M'	2	2.95841e-05
'F'	0	9.95263e-06
'M'	0	2.33996e-05
'M'	0	1.26151e-05
'M'	0	1.96627e-05
'F'	0	1.64666e-05
'F'	0	1.18698e-05
'F'	1.5	1.90264e-05
'F'	0	3.01002e-05
'F'	0.5	1.65474e-05
'M'	0	1.55652e-05
'F'	0	1.91331e-05
'F'	1.5	1.56298e-05
'F'	0	3.01348e-05
'F'	0	3.05052e-05
'F'	1	2.00945e-05
'F'	1.5	3.36966e-05
'M'	0	2.76238e-05
'F'	0	1.53978e-05
'M'	0	2.20239e-05
'F'	0	2.7293e-05
'F'	0	1.82835e-05
'M'	2	2.45661e-05
'M'	0	1.48966e-05
'M'	0	3.22753e-05
'M'	0.5	2.20999e-05
'M'	0.5	6.16053e-06
'M'	0	1.56499e-05
'M'	0.5	2.59128e-05
'F'	0.5	7.27532e-06
'F'	0	2.40828e-05
'M'	0	1.74081e-05
'M'	0	9.39443e-06
'M'	0.5	3.09437e-05
'M'	0	1.50153e-05
'M'	0	2.42111e-05
'F'	0	3.67001e-05
'M'	0.5	1.05878e-05
'M'	0.5	1.46482e-05
'M'	0	6.2995e-06
'F'	0	9.33135e-06
'M'	0	2.98429e-05
'F'	0.5	1.98307e-05
'F'	0.5	2.95569e-05
'M'	0.5	1.31297e-05
'M'	0	2.00269e-05
'M'	0	2.9495e-05
'M'	1	1.46217e-05
'M'	0.5	9.43764e-06
'M'	0	1.15043e-05
'F'	1	2.55841e-05
'F'	0	3.09526e-05
'F'	1.5	1.58444e-05
'F'	0	3.97393e-05
'F'	1	1.35469e-05
'F'	0	1.8797e-05
'F'	0	2.87604e-05
'F'	0	5.91405e-06
'M'	1.5	8.05688e-06
'M'	0	2.61248e-05
'F'	1.5	2.20816e-05
'F'	0	2.2258e-05
'F'	2	1.49214e-05
'F'	0	1.63713e-05
'M'	0	3.29687e-05
'M'	0	2.7877e-05
'M'	0	1.1015e-05
'F'	0.5	1.42322e-05
'M'	1.5	2.27317e-05
'F'	0	2.61854e-05
'F'	0	1.98232e-05
'F'	1	2.13241e-05
'F'	0	2.62517e-05
'F'	1	2.55552e-05
'M'	0	9.19805e-06
'M'	0.5	1.34909e-05
'F'	0	1.21553e-05
'F'	0	7.16952e-06
'F'	0	2.38406e-05
'F'	0	3.08793e-05
'F'	0	3.14616e-05
'F'	0.5	1.15905e-05
'M'	0	2.38789e-05
'M'	0	8.54331e-06
'M'	0	1.75902e-05
'F'	0	1.61746e-05
'M'	0	1.3663e-05
'M'	0	1.35677e-05
'M'	0	3.29548e-05
'M'	0	4.99298e-05
'M'	0	1.10492e-05
'F'	0	1.39902e-05
'F'	0	2.83276e-05
'F'	0	1.71409e-05
'M'	0	1.44326e-05
'F'	1	3.15795e-05
'F'	0	3.89157e-05
'F'	0	3.33688e-05
'F'	0.5	1.21398e-05
'F'	0	2.078e-05
'M'	0	4.18746e-05
'M'	0	2.52621e-05
'F'	1.5	2.24388e-05
'M'	0	1.7762e-05
'F'	0	2.80395e-05
'M'	0	1.80222e-05
'M'	0	1.54759e-05
'M'	1.5	2.10042e-05
'F'	0	1.41052e-05
'F'	0	2.52878e-05
'F'	0	3.66069e-05
'M'	0	3.51631e-05
'F'	0	1.36442e-05
'M'	0	1.58225e-05
'F'	0	4.33888e-05
'F'	0	5.57114e-05
'F'	1.5	2.28454e-05
'M'	0	2.72698e-05
'F'	1	3.0924e-05
'M'	0	9.99047e-06
'F'	1	1.75195e-05
'M'	0	3.30244e-06
'M'	0	3.7441e-05
'F'	0	1.68955e-05
'F'	0	2.15925e-05
'F'	0	1.43445e-05
'M'	0	2.04102e-05
'F'	0	1.74964e-05
'F'	0	1.00827e-05
'F'	1	2.14004e-05
'F'	0.5	1.72902e-05
'F'	0	1.94745e-05
'F'	0	2.69428e-05
'M'	0	1.68223e-05
'F'	0	2.46952e-05
'F'	1.5	3.15566e-05
'F'	0.5	2.44573e-05
'F'	1	2.05681e-05
'F'	2.5	1.86263e-05
'F'	0	2.3734e-05
'F'	0	6.05832e-06
'F'	0	1.80417e-05
'F'	0	1.47803e-05
'M'	0.5	1.24436e-05
'M'	0	1.34675e-05
'F'	0	2.12092e-05
'F'	1.5	1.63559e-05
'M'	0.5	2.00525e-05
'M'	1	1.78573e-05
'M'	0	1.66726e-05
'F'	0	7.66548e-06
'F'	0	2.25054e-05
'F'	0	1.80762e-05
'M'	0	2.67091e-05
'M'	0.5	2.68269e-05
'M'	2.5	1.3701e-05
'M'	0	2.68601e-05
'M'	0.5	1.69371e-05
'F'	2.5	1.72635e-05
'F'	0	1.32019e-05
'F'	0.5	4.20561e-05
'M'	1.5	3.47245e-05
'M'	1.5	1.18484e-05
'F'	0	6.05234e-06
'F'	0	8.03547e-06
'F'	0	5.25682e-05
'F'	0	3.13169e-05
'F'	0	9.19836e-06
'M'	0	1.26363e-05
'F'	1	2.08525e-05
'F'	0	2.23007e-05
'M'	1.5	2.45381e-05
'F'	0	4.40042e-05
'M'	0	2.21294e-05
'M'	2	2.7252e-05
'F'	0	1.42584e-05
'M'	0	1.61623e-05
'F'	1.5	8.75466e-06
'M'	0	1.23185e-05
'M'	0.5	4.10427e-05
'F'	0	2.3795e-05
'F'	1	2.42753e-05
'M'	0	9.67445e-06
'M'	0	2.33216e-05
'F'	0	1.63006e-05
'M'	0.5	1.43273e-05
'M'	0	7.91654e-06
'F'	0	1.25176e-05
'F'	0.5	2.48674e-05
'F'	0	1.89802e-05
'F'	3.5	8.70503e-06
'M'	0.5	8.1392e-06
'F'	1	2.40246e-05
'F'	0	1.8035e-05
'F'	0	2.21269e-05
'F'	0	2.34257e-05
'M'	2	1.14568e-05
'M'	0	6.6634e-06
'M'	1	8.0727e-06
'M'	0	1.27145e-05
'M'	0	2.90493e-05
'M'	0	7.30892e-06
'F'	0	3.03693e-05
'F'	2	1.45418e-05
'F'	0.5	1.50586e-05
'F'	0.5	2.06185e-05
'F'	2.5	1.98573e-05
'F'	0	2.46847e-05
'F'	0	7.64372e-06
'M'	0.5	1.51265e-05
'F'	1.5	1.4969e-05
'F'	0	1.71584e-05
'M'	1	9.73052e-06
'F'	0	1.56274e-05
'M'	0	1.80494e-05
'F'	0	1.16957e-05
'M'	0	1.3723e-05
'M'	0	2.59388e-06
'M'	0	1.69845e-05
'F'	0	1.96594e-05
'F'	2	9.27382e-06
'M'	2.5	1.98609e-05
'F'	0	1.17892e-05
'F'	0.5	3.19914e-05
'F'	0	1.98637e-05
'M'	0	5.2062e-05
'F'	0	1.04108e-05
'M'	0.5	1.00396e-05
'F'	0	1.80796e-05
'F'	1	2.38576e-05
'F'	1	1.97813e-05
'M'	0	1.76979e-05
'M'	0	2.72309e-05
'F'	0	1.65253e-05
'F'	1.5	3.14035e-05
'F'	0	1.77902e-05
'M'	0	7.79313e-06
'F'	1	4.67797e-05
'M'	0	2.71263e-05
'F'	0	1.09244e-05
'M'	0	1.05899e-05
'F'	3	2.10722e-05
'F'	0	2.23005e-05
'M'	0	9.30322e-06
'F'	0	2.76734e-05
'M'	0	9.94712e-06
'M'	0.5	3.08363e-05
'M'	0	4.81823e-06
'M'	1	1.73335e-05
'M'	0.5	1.84652e-05
'M'	0	2.72683e-05
'M'	0	1.20322e-05
'F'	0	2.03324e-05
'M'	0	1.71595e-05
'F'	0	2.93389e-05
'M'	0.5	1.73472e-05
'M'	0	1.08693e-05
'M'	0	1.71404e-05
'F'	0	1.52564e-05
'M'	0	6.75928e-06
'M'	0	7.02087e-06
'M'	0.5	1.4081e-05
'F'	0.5	1.48125e-05
'F'	0	2.56161e-05
'F'	1.5	2.75635e-05
'M'	2	2.98518e-05
'F'	0	1.35069e-05
'M'	0	1.44528e-05
'M'	1	3.17028e-05
'M'	0	1.3395e-05
'F'	1	1.14452e-05
'F'	1	2.6365e-05
'M'	0	1.85362e-05
'F'	0	2.30653e-05
'M'	0	3.98842e-05
'M'	0	8.66191e-06
'F'	0.5	2.08604e-05
'F'	0	3.73754e-05
'F'	0	1.47802e-05
'F'	0	2.23231e-05
'F'	0	1.93038e-05
'F'	0	3.27301e-05
'F'	1	1.25524e-05
'F'	0	8.81688e-06
'F'	0	1.29498e-05
'F'	2	1.59499e-05
'M'	0	1.55744e-05
'M'	0	1.02664e-05
'F'	0	1.81154e-05
'M'	1	2.40409e-05
'F'	0.5	3.1883e-05
'F'	2	2.15538e-05
'M'	0	1.90523e-05
'F'	0	1.56679e-05
'F'	0	2.76449e-05
'M'	0	2.23801e-05
'F'	0	1.31855e-05
'M'	0	1.94216e-05
'M'	1	2.48043e-05
'M'	0	1.93255e-05
'M'	0	1.64671e-05
'F'	2.5	1.2761e-05
'M'	2	1.21547e-05
'M'	1.5	8.64423e-06
'M'	0	3.17147e-05
'M'	0	1.4851e-05
'M'	1	8.22456e-06
'F'	1	2.20767e-05
'M'	0	1.67896e-05
'M'	0	4.1687e-05
'M'	0	3.79776e-05
'M'	0	2.67503e-05
'F'	0.5	7.04826e-06
'M'	2	1.24163e-05
'F'	0	1.68359e-05
'F'	0	3.29029e-05
'F'	0	1.28825e-05
'M'	0	3.78841e-05
'M'	0	2.08639e-05
'M'	0	3.05612e-05
'M'	1	2.80054e-05
'F'	0	1.4789e-05
'F'	0.5	1.18444e-05
'F'	1	2.48983e-05
'F'	1.5	3.63545e-05
'M'	0	2.38119e-05
'M'	0	1.99253e-05
'F'	0	3.39415e-05
'F'	0	2.74266e-05
'F'	0.5	1.36011e-05
'M'	0.5	3.65549e-05
'F'	0	2.38038e-05
'M'	1	1.95963e-05
'F'	0.5	2.56599e-05
'M'	0	2.40443e-05
'M'	0	1.19488e-05
'F'	1.5	3.95986e-05
'M'	0.5	2.20787e-05
'F'	0	1.52051e-05
'F'	0.5	1.57367e-05
'M'	0	1.38683e-05
'F'	0.5	1.29987e-05
'M'	1	2.57562e-05
'M'	0.5	1.30628e-05
'M'	1	9.65901e-06
'M'	0.5	1.85521e-05
'M'	0	1.95913e-05
'F'	0.5	1.49222e-05
'F'	0	1.38308e-05
'F'	0	1.63379e-05
'F'	0	9.90305e-06
'F'	0	1.69972e-05
'M'	0	7.9086e-06
'F'	0	2.98104e-05
'M'	1	2.4944e-05
'F'	1	2.94688e-05
'M'	0	1.43394e-05
'M'	0	5.46296e-06
'F'	0.5	1.75377e-05
'F'	0.5	1.42511e-05
'M'	0	1.69836e-05
'F'	0	1.98521e-05
'M'	0	1.32803e-05
'F'	0	1.44304e-05
'M'	0.5	1.22507e-05
'F'	0	2.46944e-05
'M'	0	3.46411e-05
'M'	0.5	1.91482e-05
'M'	0	2.13287e-05
'M'	0	3.22894e-05
'M'	1.5	2.76103e-05
'M'	0	1.52561e-05
'M'	0	2.41583e-05
'F'	0.5	1.03966e-05
'F'	0	2.96538e-05
'F'	0	5.39451e-06
'F'	0	4.27792e-05
'F'	0	1.08601e-05
'F'	0	2.42973e-05
'M'	0	1.77224e-05
'M'	1	8.06827e-06
'F'	1	1.55646e-05
'M'	2	1.6371e-05
'M'	0	1.23141e-05
'M'	1	1.42652e-05
'F'	0	1.83219e-05
'F'	0.5	2.36781e-05
'F'	0	1.4632e-05
'F'	0	1.54572e-05
'F'	0.5	1.94008e-05
'M'	3	1.18791e-05
'F'	0.5	2.47303e-05
'F'	0	3.022e-05
'F'	0	3.30655e-05
'F'	1	2.57243e-05
'M'	2.5	6.86861e-06
'M'	0	1.10961e-05
'M'	0	1.06336e-05
'M'	0	2.66581e-05
'F'	0	1.45217e-05
'F'	0	1.96787e-05
'M'	0	4.66165e-05
'M'	0.5	2.43413e-05
'M'	0	1.09128e-05
'F'	0	2.27014e-05
'M'	0	1.52351e-05
'M'	0	1.895e-05
'F'	0	1.23858e-05
'F'	0	3.18553e-05
'F'	0	1.87724e-05
'F'	0.5	2.00493e-05
'M'	0.5	1.43808e-05
'F'	0	1.9035e-05
'M'	1	2.36208e-05
'F'	0	1.39947e-05
'M'	0	1.26001e-05
'M'	0	1.31408e-05
'F'	1	3.69137e-05
'F'	0	1.0156e-05
'F'	0	1.03155e-05
'M'	0	1.63405e-05
'F'	0	1.07426e-05
'M'	1.5	9.00074e-06
'M'	0	2.1545e-05
'M'	0	2.19138e-05
'F'	0	1.43771e-05
'F'	1	2.17116e-05
'M'	0	2.13443e-05
'F'	0	1.82478e-05
'F'	0	2.45168e-05
'F'	2	2.4202e-05
'F'	0	2.10639e-05
'M'	0	1.41932e-05
'M'	0.5	2.99038e-05
'M'	0	3.09216e-05
'M'	1	1.47311e-05
'M'	0	1.72563e-05
'F'	1	1.37864e-05
'F'	0	3.28915e-05
'M'	0	2.07987e-05
'M'	0	1.39742e-05
'M'	2	1.02541e-05
'M'	0	6.23188e-06
'F'	1	1.00916e-05
'M'	1	9.78842e-06
'F'	0	1.13845e-05
'M'	0	1.69264e-05
'F'	0	3.70361e-05
'F'	0.5	9.51821e-06
'M'	0.5	3.85111e-05
'F'	0	1.89285e-05
'M'	0	8.95059e-06
'M'	1	1.94647e-05
'M'	0	2.12912e-05
'F'	1	2.61809e-05
'M'	0	8.84636e-06
'M'	1.5	1.04404e-05
'F'	0	2.47064e-05
'M'	0.5	3.01071e-05
'F'	1.5	3.53305e-05
'F'	0	2.18844e-05
'F'	1	1.0607e-05
'F'	0	1.76342e-05
'F'	0	2.50622e-05
'F'	1	1.28467e-05
'F'	0	5.57333e-06
'M'	0	1.21556e-05
'F'	0	1.0365e-05
'F'	0	1.6381e-05
'F'	0	3.77518e-05
'F'	0.5	1.76743e-05
'M'	0	1.69989e-05
'F'	0	2.54394e-05
'F'	0	2.17721e-05
'M'	1	1.35299e-05
'M'	2	2.64619e-05
'F'	0.5	1.38582e-05
'F'	0	3.0342e-05
'F'	0	8.43186e-06
'F'	0	1.24264e-05
'M'	0	3.85901e-05
'F'	0	3.10745e-05
'M'	0	2.0069e-05
'M'	3	1.75607e-05
'M'	0	1.91683e-05
'F'	0	3.31934e-05
'F'	0	1.91197e-05
'F'	2	2.39174e-05
'M'	0	2.13166e-05
'M'	0	1.60323e-05
'M'	0	1.37644e-05
'M'	0.5	5.69465e-05
'F'	0	1.53656e-05
'M'	0	1.69707e-05
'M'	1	1.50821e-05
'F'	1.5	1.7042e-05
'F'	1	9.12799e-06
'M'	0	1.28407e-05
'M'	0	4.08147e-05
'F'	0	8.49286e-06
'M'	0	2.38781e-05
'M'	0	2.80985e-05
'M'	0	6.53817e-06
'F'	0	1.12606e-05
'M'	0	4.82741e-06
'F'	0	2.65563e-05
'F'	1	3.20421e-05
'F'	0	1.70364e-05
'M'	0	1.79217e-05
'F'	1.5	1.28147e-05
'F'	0	3.70093e-05
'F'	1.5	1.99339e-05
'M'	1	7.1378e-06
'M'	1	1.10711e-05
'F'	0	1.03343e-05
'F'	0	1.27641e-05
'F'	2	3.15296e-05
'M'	0	1.86726e-05
'F'	0	2.18439e-05
'F'	0	1.058e-05
'F'	0	1.4907e-05
'F'	0	1.95184e-05
'M'	0.5	2.06165e-05
'M'	2.5	2.05288e-05
'F'	1	2.41313e-05
'F'	0	2.1597e-05
'M'	0	1.30501e-05
'F'	0	4.09017e-05
'F'	0	1.27074e-05
'F'	0	3.14917e-05
'M'	0	1.82951e-05
'F'	0	3.05302e-05
'M'	0	1.98615e-05
'M'	0	9.17707e-06
'M'	0	2.47658e-05
'F'	1	1.47263e-05
'F'	1	2.07383e-05
'F'	0	9.28898e-06
'F'	0	3.88369e-05
'F'	1	3.42212e-05
'M'	0	1.75032e-05
'F'	2.5	1.6241e-05
'M'	0.5	1.6316e-05
'M'	0	2.52332e-05
'F'	0	2.62667e-05
'M'	1	7.26631e-06
'F'	0	3.68272e-05
'F'	0	2.94371e-05
'F'	0	6.39126e-06
'M'	0	2.84286e-05
'F'	0	3.06849e-05
'M'	0	1.97211e-05
'F'	0	3.32437e-05
'F'	2.5	4.25472e-05
'F'	1	1.65601e-05
'F'	0	2.25312e-05
'F'	0	2.70122e-05
'F'	0	1.67466e-05
'M'	2	3.02391e-05
'F'	0	1.96219e-05
'M'	0	1.70731e-05
'F'	0.5	1.36911e-05
'M'	0.5	2.57938e-05
'F'	0	2.38216e-05
'F'	3	8.02672e-06
'F'	0	2.59913e-05
'F'	0.5	1.89828e-05
'M'	0.5	1.75017e-05
'F'	0	2.91353e-05
'M'	0.5	1.39565e-05
'F'	0	2.40975e-05

## Sheet: Figure 4a-4b
ANCOVA results: FHSUD main effect on mean regional TE										ANCOVA results: FHSUD*Sex effect on mean regional TE
Region	F-statistic	df(effect)	df (error)	p-value	p-value corrected	partial eta squared	N			Region	F-statistic	df(effect)	df (error)	p-value	p-value corrected	partial eta squared	N
'Left-Cerebellum-Cortex'	2.07187	1	1585	0.150235	0.71779	0.00130547	1611			'Left-Cerebellum-Cortex'	1.19656	1	1585	0.274176	0.764767	0.000754359	1611
'Left-Thalamus-Proper'	0.939438	1	1585	0.33257	0.726146	0.000592354	1611			'Left-Thalamus-Proper'	0.0334473	1	1585	0.854911	0.99637	2.1102e-05	1611
'Left-Caudate'	0.0225596	1	1585	0.880627	0.99323	1.4233e-05	1611			'Left-Caudate'	0.847114	1	1585	0.35751	0.764767	0.000534171	1611
'Left-Putamen'	0.365156	1	1585	0.545743	0.902575	0.000230329	1611			'Left-Putamen'	0.698235	1	1585	0.403503	0.788666	0.000440333	1611
'Left-Pallidum'	1.42254	1	1585	0.233165	0.725485	0.000896695	1611			'Left-Pallidum'	0.0841969	1	1585	0.771726	0.99637	5.31182e-05	1611
'Left-Hippocampus'	2.64975	1	1585	0.103765	0.686446	0.00166897	1611			'Left-Hippocampus'	0.743713	1	1585	0.388604	0.777209	0.000469	1611
'Left-Amygdala'	1.37726	1	1585	0.240744	0.725485	0.000868182	1611			'Left-Amygdala'	0.190202	1	1585	0.662808	0.983317	0.000119987	1611
'Left-Accumbens-area'	2.19053	1	1585	0.139061	0.71779	0.00138013	1611			'Left-Accumbens-area'	0.000121488	1	1585	0.991207	0.99637	7.66484e-08	1611
'Left-VentralDC'	1.20347	1	1585	0.272797	0.726146	0.000758708	1611			'Left-VentralDC'	0.0666178	1	1585	0.79636	0.99637	4.20284e-05	1611
'Right-Cerebellum-Cortex'	0.662775	1	1585	0.415704	0.794457	0.00041798	1611			'Right-Cerebellum-Cortex'	4.19599	1	1585	0.0406842	0.511703	0.00264032	1611
'Right-Thalamus-Proper'	0.574657	1	1585	0.448527	0.83855	0.000362428	1611			'Right-Thalamus-Proper'	2.071e-05	1	1585	0.99637	0.99637	1.30662e-08	1611
'Right-Caudate'	1.35466	1	1585	0.24464	0.725485	0.000853945	1611			'Right-Caudate'	0.000177826	1	1585	0.989362	0.99637	1.12193e-07	1611
'Right-Putamen'	0.955771	1	1585	0.328404	0.726146	0.000602646	1611			'Right-Putamen'	2.08237	1	1585	0.149206	0.595455	0.00131207	1611
'Right-Pallidum'	0.0427693	1	1585	0.836187	0.99323	2.69831e-05	1611			'Right-Pallidum'	0.489757	1	1585	0.484138	0.848986	0.000308899	1611
'Right-Hippocampus'	3.32016	1	1585	0.0686235	0.655736	0.00209036	1611			'Right-Hippocampus'	0.0479084	1	1585	0.826772	0.99637	3.02252e-05	1611
'Right-Amygdala'	3.99105	1	1585	0.0459131	0.600488	0.00251169	1611			'Right-Amygdala'	0.176153	1	1585	0.674757	0.983317	0.000111125	1611
'Right-Accumbens-area'	0.336758	1	1585	0.561789	0.911582	0.00021242	1611			'Right-Accumbens-area'	1.93658	1	1585	0.164236	0.601672	0.00122033	1611
'Right-VentralDC'	2.12349	1	1585	0.145254	0.71779	0.00133795	1611			'Right-VentralDC'	0.256369	1	1585	0.612696	0.965098	0.000161721	1611
'ctx-lh-bankssts'	7.52128	1	1585	0.00616606	0.275419	0.00472287	1611			'ctx-lh-bankssts'	1.15123	1	1585	0.283454	0.764767	0.000725804	1611
'ctx-lh-caudalanteriorcingulate'	0.0228311	1	1585	0.879916	0.99323	1.44043e-05	1611			'ctx-lh-caudalanteriorcingulate'	0.823657	1	1585	0.364251	0.764767	0.000519387	1611
'ctx-lh-caudalmiddlefrontal'	1.60376	1	1585	0.205557	0.725485	0.00101081	1611			'ctx-lh-caudalmiddlefrontal'	0.249902	1	1585	0.617214	0.965098	0.000157642	1611
'ctx-lh-cuneus'	1.09974	1	1585	0.294482	0.726146	0.000693364	1611			'ctx-lh-cuneus'	0.0698253	1	1585	0.791626	0.99637	4.40519e-05	1611
'ctx-lh-entorhinal'	0.00601529	1	1585	0.938189	0.99323	3.79512e-06	1611			'ctx-lh-entorhinal'	3.11472	1	1585	0.0777803	0.557426	0.00196127	1611
'ctx-lh-fusiform'	7.20173e-05	1	1585	0.99323	0.99323	4.54368e-08	1611			'ctx-lh-fusiform'	1.50912	1	1585	0.219455	0.71047	0.000951223	1611
'ctx-lh-inferiorparietal'	0.390565	1	1585	0.532093	0.897254	0.000246352	1611			'ctx-lh-inferiorparietal'	3.59259	1	1585	0.0582194	0.53058	0.00226149	1611
'ctx-lh-inferiortemporal'	1.46419	1	1585	0.226445	0.725485	0.000922928	1611			'ctx-lh-inferiortemporal'	1.06907	1	1585	0.301313	0.764767	0.000674039	1611
'ctx-lh-isthmuscingulate'	0.0767341	1	1585	0.781809	0.99323	4.84103e-05	1611			'ctx-lh-isthmuscingulate'	5.83256	1	1585	0.0158447	0.454216	0.00366636	1611
'ctx-lh-lateraloccipital'	0.00206675	1	1585	0.963745	0.99323	1.30394e-06	1611			'ctx-lh-lateraloccipital'	0.0987115	1	1585	0.753423	0.99637	6.22746e-05	1611
'ctx-lh-lateralorbitofrontal'	0.99081	1	1585	0.319696	0.726146	0.000624726	1611			'ctx-lh-lateralorbitofrontal'	3.49616	1	1585	0.0616954	0.53058	0.00220093	1611
'ctx-lh-lingual'	0.000119221	1	1585	0.99129	0.99323	7.52185e-08	1611			'ctx-lh-lingual'	1.90326	1	1585	0.167909	0.601672	0.00119935	1611
'ctx-lh-medialorbitofrontal'	0.106616	1	1585	0.744073	0.984466	6.72611e-05	1611			'ctx-lh-medialorbitofrontal'	1.82868	1	1585	0.176476	0.607078	0.00115241	1611
'ctx-lh-middletemporal'	2.69427	1	1585	0.100908	0.686446	0.00169697	1611			'ctx-lh-middletemporal'	2.86812	1	1585	0.090547	0.580299	0.00180627	1611
'ctx-lh-parahippocampal'	3.69624	1	1585	0.0547144	0.600488	0.00232659	1611			'ctx-lh-parahippocampal'	0.0456338	1	1585	0.83087	0.99637	2.87902e-05	1611
'ctx-lh-paracentral'	6.72256	1	1585	0.00960765	0.275419	0.00422345	1611			'ctx-lh-paracentral'	0.0627517	1	1585	0.802231	0.99637	3.95894e-05	1611
'ctx-lh-parsopercularis'	1.07921	1	1585	0.299032	0.726146	0.000680427	1611			'ctx-lh-parsopercularis'	0.822464	1	1585	0.364598	0.764767	0.000518636	1611
'ctx-lh-parsorbitalis'	0.00635078	1	1585	0.936492	0.99323	4.00679e-06	1611			'ctx-lh-parsorbitalis'	5.24006	1	1585	0.0222035	0.477375	0.00329514	1611
'ctx-lh-parstriangularis'	0.0415326	1	1585	0.838539	0.99323	2.62028e-05	1611			'ctx-lh-parstriangularis'	0.187841	1	1585	0.664779	0.983317	0.000118498	1611
'ctx-lh-pericalcarine'	1.58984	1	1585	0.207534	0.725485	0.00100205	1611			'ctx-lh-pericalcarine'	3.19518	1	1585	0.0740467	0.557426	0.00201183	1611
'ctx-lh-postcentral'	0.000636141	1	1585	0.979881	0.99323	4.0135e-07	1611			'ctx-lh-postcentral'	0.509014	1	1585	0.475671	0.848986	0.000321041	1611
'ctx-lh-posteriorcingulate'	0.169381	1	1585	0.680718	0.967125	0.000106853	1611			'ctx-lh-posteriorcingulate'	0.0264225	1	1585	0.870894	0.99637	1.66701e-05	1611
'ctx-lh-precentral'	0.860264	1	1585	0.353806	0.726146	0.000542459	1611			'ctx-lh-precentral'	0.0420473	1	1585	0.837556	0.99637	2.65275e-05	1611
'ctx-lh-precuneus'	2.41007	1	1585	0.120756	0.71779	0.00151824	1611			'ctx-lh-precuneus'	2.21893	1	1585	0.136526	0.595455	0.001398	1611
'ctx-lh-rostralanteriorcingulate'	0.193095	1	1585	0.660413	0.967125	0.000121812	1611			'ctx-lh-rostralanteriorcingulate'	0.600265	1	1585	0.438593	0.8357	0.000378572	1611
'ctx-lh-rostralmiddlefrontal'	0.183568	1	1585	0.668383	0.967125	0.000115802	1611			'ctx-lh-rostralmiddlefrontal'	0.215786	1	1585	0.642333	0.983317	0.000136124	1611
'ctx-lh-superiorfrontal'	1.57714	1	1585	0.209358	0.725485	0.000994054	1611			'ctx-lh-superiorfrontal'	0.833074	1	1585	0.361524	0.764767	0.000525323	1611
'ctx-lh-superiorparietal'	2.8894	1	1585	0.0893605	0.686446	0.00181965	1611			'ctx-lh-superiorparietal'	6.88533	1	1585	0.00877402	0.454216	0.00432527	1611
'ctx-lh-superiortemporal'	4.17351	1	1585	0.0412257	0.600488	0.00262622	1611			'ctx-lh-superiortemporal'	0.00578991	1	1585	0.939356	0.99637	3.65293e-06	1611
'ctx-lh-supramarginal'	1.76438	1	1585	0.184271	0.725485	0.00111193	1611			'ctx-lh-supramarginal'	3.88882	1	1585	0.0487821	0.524408	0.00244751	1611
'ctx-lh-frontalpole'	0.0231554	1	1585	0.879073	0.99323	1.46089e-05	1611			'ctx-lh-frontalpole'	0.0128184	1	1585	0.909872	0.99637	8.08726e-06	1611
'ctx-lh-temporalpole'	0.700828	1	1585	0.402632	0.786962	0.000441967	1611			'ctx-lh-temporalpole'	1.48578	1	1585	0.223054	0.71047	0.00093652	1611
'ctx-lh-transversetemporal'	0.00218039	1	1585	0.962762	0.99323	1.37564e-06	1611			'ctx-lh-transversetemporal'	0.339777	1	1585	0.560041	0.926221	0.000214325	1611
'ctx-lh-insula'	0.303773	1	1585	0.581604	0.926258	0.000191618	1611			'ctx-lh-insula'	0.0586809	1	1585	0.808624	0.99637	3.70213e-05	1611
'ctx-rh-bankssts'	2.91838	1	1585	0.0877715	0.686446	0.00183787	1611			'ctx-rh-bankssts'	0.542277	1	1585	0.4616	0.844629	0.000342014	1611
'ctx-rh-caudalanteriorcingulate'	0.00229175	1	1585	0.961824	0.99323	1.4459e-06	1611			'ctx-rh-caudalanteriorcingulate'	0.00593255	1	1585	0.938615	0.99637	3.74292e-06	1611
'ctx-rh-caudalmiddlefrontal'	2.24844	1	1585	0.133948	0.71779	0.00141656	1611			'ctx-rh-caudalmiddlefrontal'	2.32261	1	1585	0.127706	0.595455	0.00146322	1611
'ctx-rh-cuneus'	0.404164	1	1585	0.525038	0.897254	0.000254928	1611			'ctx-rh-cuneus'	0.163471	1	1585	0.686035	0.983317	0.000103126	1611
'ctx-rh-entorhinal'	0.0135489	1	1585	0.907351	0.99323	8.54813e-06	1611			'ctx-rh-entorhinal'	0.282868	1	1585	0.594902	0.965098	0.000178434	1611
'ctx-rh-fusiform'	0.132142	1	1585	0.71627	0.967125	8.33634e-05	1611			'ctx-rh-fusiform'	1.0492	1	1585	0.305847	0.764767	0.00066152	1611
'ctx-rh-inferiorparietal'	0.878485	1	1585	0.34876	0.726146	0.000553942	1611			'ctx-rh-inferiorparietal'	0.578529	1	1585	0.447003	0.8357	0.000364869	1611
'ctx-rh-inferiortemporal'	0.8728	1	1585	0.350324	0.726146	0.00055036	1611			'ctx-rh-inferiortemporal'	0.358258	1	1585	0.549561	0.926221	0.000225979	1611
'ctx-rh-isthmuscingulate'	1.22703	1	1585	0.268154	0.726146	0.000773551	1611			'ctx-rh-isthmuscingulate'	0.468894	1	1585	0.493597	0.848986	0.000295745	1611
'ctx-rh-lateraloccipital'	0.857325	1	1585	0.354629	0.726146	0.000540606	1611			'ctx-rh-lateraloccipital'	0.0161035	1	1585	0.899036	0.99637	1.01598e-05	1611
'ctx-rh-lateralorbitofrontal'	1.43895	1	1585	0.230489	0.725485	0.000907031	1611			'ctx-rh-lateralorbitofrontal'	2.7999	1	1585	0.0944673	0.580299	0.00176339	1611
'ctx-rh-lingual'	0.00454121	1	1585	0.946281	0.99323	2.86511e-06	1611			'ctx-rh-lingual'	2.66849	1	1585	0.102552	0.587964	0.00168076	1611
'ctx-rh-medialorbitofrontal'	0.242198	1	1585	0.622691	0.967125	0.000152783	1611			'ctx-rh-medialorbitofrontal'	1.36073	1	1585	0.243586	0.748157	0.00085777	1611
'ctx-rh-middletemporal'	0.174235	1	1585	0.676432	0.967125	0.000109915	1611			'ctx-rh-middletemporal'	2.0654	1	1585	0.150872	0.595455	0.0013014	1611
'ctx-rh-parahippocampal'	0.797436	1	1585	0.371997	0.743993	0.000502861	1611			'ctx-rh-parahippocampal'	0.000140774	1	1585	0.990535	0.99637	8.88165e-08	1611
'ctx-rh-paracentral'	7.40762	1	1585	0.00656593	0.275419	0.00465184	1611			'ctx-rh-paracentral'	0.00723295	1	1585	0.932235	0.99637	4.56336e-06	1611
'ctx-rh-parsopercularis'	0.128806	1	1585	0.719721	0.967125	8.12589e-05	1611			'ctx-rh-parsopercularis'	0.0059797	1	1585	0.938372	0.99637	3.77267e-06	1611
'ctx-rh-parsorbitalis'	1.63906	1	1585	0.200642	0.725485	0.00103304	1611			'ctx-rh-parsorbitalis'	4.15611	1	1585	0.0416503	0.511703	0.00261529	1611
'ctx-rh-parstriangularis'	0.22649	1	1585	0.634204	0.967125	0.000142875	1611			'ctx-rh-parstriangularis'	0.000416473	1	1585	0.983721	0.99637	2.62759e-07	1611
'ctx-rh-pericalcarine'	0.138183	1	1585	0.710144	0.967125	8.71739e-05	1611			'ctx-rh-pericalcarine'	0.977926	1	1585	0.322862	0.764767	0.000616608	1611
'ctx-rh-postcentral'	0.900363	1	1585	0.342829	0.726146	0.00056773	1611			'ctx-rh-postcentral'	0.0046586	1	1585	0.945592	0.99637	2.93917e-06	1611
'ctx-rh-posteriorcingulate'	3.66162	1	1585	0.0558593	0.600488	0.00230485	1611			'ctx-rh-posteriorcingulate'	2.32559	1	1585	0.127462	0.595455	0.0014651	1611
'ctx-rh-precentral'	0.00809653	1	1585	0.928314	0.99323	5.10819e-06	1611			'ctx-rh-precentral'	1.15295	1	1585	0.283097	0.764767	0.000726882	1611
'ctx-rh-precuneus'	0.00527894	1	1585	0.942089	0.99323	3.33055e-06	1611			'ctx-rh-precuneus'	0.753123	1	1585	0.385621	0.777209	0.000474931	1611
'ctx-rh-rostralanteriorcingulate'	0.00463661	1	1585	0.94572	0.99323	2.9253e-06	1611			'ctx-rh-rostralanteriorcingulate'	0.825883	1	1585	0.363604	0.764767	0.000520791	1611
'ctx-rh-rostralmiddlefrontal'	0.407155	1	1585	0.523509	0.897254	0.000256814	1611			'ctx-rh-rostralmiddlefrontal'	0.0809785	1	1585	0.776013	0.99637	5.1088e-05	1611
'ctx-rh-superiorfrontal'	0.883548	1	1585	0.347375	0.726146	0.000557133	1611			'ctx-rh-superiorfrontal'	1.05083	1	1585	0.305472	0.764767	0.000662545	1611
'ctx-rh-superiorparietal'	0.138905	1	1585	0.709422	0.967125	8.76294e-05	1611			'ctx-rh-superiorparietal'	5.97243	1	1585	0.0146396	0.454216	0.00375395	1611
'ctx-rh-superiortemporal'	5.46589	1	1585	0.0195151	0.419574	0.00343666	1611			'ctx-rh-superiortemporal'	0.0870006	1	1585	0.768064	0.99637	5.48869e-05	1611
'ctx-rh-supramarginal'	1.93901	1	1585	0.163971	0.725485	0.00122186	1611			'ctx-rh-supramarginal'	4.49059	1	1585	0.034237	0.511703	0.00282518	1611
'ctx-rh-frontalpole'	0.441631	1	1585	0.506433	0.897254	0.000278554	1611			'ctx-rh-frontalpole'	0.0225673	1	1585	0.880607	0.99637	1.42378e-05	1611
'ctx-rh-temporalpole'	0.000155708	1	1585	0.990046	0.99323	9.82384e-08	1611			'ctx-rh-temporalpole'	1.00008	1	1585	0.317443	0.764767	0.000630569	1611
'ctx-rh-transversetemporal'	0.531393	1	1585	0.46613	0.852918	0.000335151	1611			'ctx-rh-transversetemporal'	2.05078	1	1585	0.152326	0.595455	0.00129219	1611
'ctx-rh-insula'	0.029414	1	1585	0.863848	0.99323	1.85574e-05	1611			'ctx-rh-insula'	2.37137	1	1585	0.123778	0.595455	0.0014939	1611
																	1611

## Sheet: Figure 4c, 4e
Figure 4D: FH+ vs FH- Within sex: T-tests (unpaired, two sided)											Figure 4F: Within sex Spearman Correlations: regional TE x Family history density
Region	Contrast	T-statistic	p-value	pFDR	Cohen's D	N1	N2	CI Lower	CI Upper		Region	Spearman rho	p-value	pFDR	N	CI Lower	CI Upper
rAMYG	FH+ vs FH-	3.00152	0.00272768	0.00272768	0.168317	436	1175	1.32953e-08	9.82215e-08		rAMYG	0.0464632	0.0436369	0.0436369	1886	0.000439717	0.0934795
lPAC	FH+ vs FH-	3.25434	0.00116014	0.00180647	0.182494	436	1175	4.2381e-08	2.72144e-07		lPAC	0.0608748	0.00818418	0.0245525	1886	0.0150902	0.108114
rPAC	FH+ vs FH-	3.47546	0.000523512	0.00157054	0.194894	436	1175	6.0066e-08	3.01221e-07		rPAC	0.0497885	0.0306084	0.0367301	1886	0.00397177	0.094565
lST	FH+ vs FH-	3.24364	0.00120431	0.00180647	0.181894	436	1175	4.05437e-08	2.44241e-07		lST	0.057568	0.0124024	0.0248048	1886	0.0124742	0.103334
rST	FH+ vs FH-	3.60963	0.000316027	0.00157054	0.202418	436	1175	5.84158e-08	2.88785e-07		rST	0.0786928	0.000625019	0.00375012	1886	0.0321926	0.12255
lBK	FH+ vs FH-	3.11181	0.00189214	0.00227057	0.174501	436	1175	1.14354e-07	6.38038e-07		lBK	0.0503524	0.0287685	0.0367301	1886	0.00424396	0.0960421

## Sheet: Figure 4d, 4f
Figure 4D: FH+ vs FH- Within sex: T-tests (unpaired, two sided)														Figure 4F: Within sex Spearman Correlations: regional TE x Family history density
Region	Sex	Contrast	T-statistic	p-value	pFDR	Cohen's D	N1	N2	CI Upper	CI Lower				Region	Sex	Spearmans Rho	p-value	pFDR	N	CI Lower	CI Upper
rCER	F	FH+ vs FH-	2.56391	0.0105185	0.0280494	0.195247	238	626	2.81006e-09	6.16837e-08				rCER	F	0.0480322	0.128851	0.381075	1001	-0.0162966	0.111445
rCER	M	FH+ vs FH-	-0.310196	0.756499	0.756499	-0.0257145	198	549	-2.90545e-08	2.07581e-08				rCER	M	0.00437315	0.896635	0.925082	885	-0.0611008	0.0691041
lIST	F	FH+ vs FH-	2.07983	0.0378361	0.0864824	0.158383	238	626	-2.65958e-08	1.36218e-06				lIST	F	0.0437405	0.16672	0.381075	1001	-0.0185405	0.106587
lIST	M	FH+ vs FH-	-0.631155	0.528133	0.756499	-0.0523212	198	549	-6.96436e-07	3.5375e-07				lIST	M	-0.0257744	0.443792	0.788964	885	-0.0928351	0.0418188
lpOR	F	FH+ vs FH-	1.70332	0.0888689	0.177738	0.129711	238	626	-1.84817e-07	1.46692e-06				lpOR	F	0.0442366	0.161957	0.381075	1001	-0.0179384	0.108313
lpOR	M	FH+ vs FH-	-1.36394	0.172997	0.307551	-0.113068	198	549	-1.31881e-06	1.45935e-07				lpOR	M	0.00607578	0.856765	0.925082	885	-0.0598925	0.0717612
lSP	F	FH+ vs FH-	-0.322616	0.747064	0.756499	-0.0245679	238	626	-4.82148e-07	3.50114e-07				lSP	F	-0.00999697	0.752076	0.925082	1001	-0.0701241	0.0509581
lSP	M	FH+ vs FH-	-3.67838	0.000251608	0.00402574	-0.304929	198	549	-1.21101e-06	-4.48528e-07				lSP	M	-0.0986164	0.00331672	0.0451469	885	-0.161675	-0.0348087
lSMG	F	FH+ vs FH-	0.336533	0.736551	0.756499	0.0256277	238	626	-4.56218e-07	6.3573e-07				lSMG	F	-0.0152671	0.629485	0.915614	1001	-0.0776264	0.0452302
lSMG	M	FH+ vs FH-	-2.68372	0.00744235	0.0238155	-0.222474	198	549	-1.1604e-06	-1.89389e-07				lSMG	M	-0.0929689	0.00564336	0.0451469	885	-0.160232	-0.0240071
rpOR	F	FH+ vs FH-	2.78784	0.00542287	0.02369	0.212299	238	626	8.51734e-08	2.26885e-06				rpOR	F	0.0251363	0.426958	0.788964	1001	-0.0373739	0.0888093
rpOR	M	FH+ vs FH-	-0.380992	0.703318	0.756499	-0.0315833	198	549	-1.27151e-06	8.43805e-07				rpOR	M	-0.0108083	0.748143	0.925082	885	-0.0760154	0.0552146
rSP	F	FH+ vs FH-	0.995923	0.319567	0.511307	0.0758415	238	626	-3.33947e-07	8.79242e-07				rSP	F	0.0196787	0.534016	0.854425	1001	-0.0452789	0.0791454
rSP	M	FH+ vs FH-	-2.75998	0.00592251	0.02369	-0.228796	198	549	-1.13297e-06	-2.27725e-07				rSP	M	-0.0866593	0.00990201	0.0528107	885	-0.150052	-0.0193717
rSMG	F	FH+ vs FH-	0.366351	0.714193	0.756499	0.0278984	238	626	-6.22307e-07	9.03392e-07				rSMG	F	0.00297583	0.925082	0.925082	1001	-0.0598389	0.0650939
rSMG	M	FH+ vs FH-	-3.00762	0.00272162	0.021773	-0.249324	198	549	-1.9084e-06	-4.89286e-07				rSMG	M	-0.0768088	0.0223053	0.0892211	885	-0.143063	-0.0120524
